# Supplementary material for: Development of gut microbiota composition in captive Asian elephants: a year-long analysis
Source: Sci Rep. 2026 Apr 1;16:15411. doi: 10.1038/s41598-026-46586-8 (PMC13184109; doi:10.1038/s41598-026-46586-8)
Supplement: Supplementary file 1 — Supplementary Material 1 [file 41598_2026_46586_MOESM1_ESM.xlsx]

## Sheet: LMM_Axis1_pairwise
contrast	estimate	SE	df	t.ratio	p.value
0m - 1m	-0.198597	0.12693	50.4482	-1.56461	0.457996
0m - 2m	-0.323932	0.12693	50.4482	-2.55205	0.148709
0m - 3m	-0.198295	0.12693	50.4482	-1.56223	0.457996
0m - 4m	-0.324791	0.12693	50.4482	-2.55882	0.148709
0m - 5m	-0.324577	0.12693	50.4482	-2.55713	0.148709
0m - 6m	-0.321332	0.12693	50.4482	-2.53156	0.148709
0m - 7m	-0.322503	0.12693	50.4482	-2.54079	0.148709
0m - 8m	-0.196525	0.12693	50.4482	-1.54829	0.457996
0m - 9m	-0.321221	0.12693	50.4482	-2.53069	0.148709
0m - 10m	-0.321745	0.12693	50.4482	-2.53481	0.148709
0m - 11m	-0.320955	0.12693	50.4482	-2.52859	0.148709
0m - 12m	-0.320671	0.12693	50.4482	-2.52636	0.148709
0m - Mother	-0.321234	0.131228	52	-2.44791	0.161803
1m - 2m	-0.125336	0.0942109	47.5232	-1.33037	0.457996
1m - 3m	0.000301911	0.0942109	47.5232	0.00320463	0.999899
1m - 4m	-0.126195	0.0942109	47.5232	-1.33949	0.457996
1m - 5m	-0.12598	0.0942109	47.5232	-1.33722	0.457996
1m - 6m	-0.122736	0.0942109	47.5232	-1.30278	0.457996
1m - 7m	-0.123906	0.0942109	47.5232	-1.3152	0.457996
1m - 8m	0.00207172	0.0942109	47.5232	0.0219902	0.999899
1m - 9m	-0.122625	0.0942109	47.5232	-1.3016	0.457996
1m - 10m	-0.123148	0.0942109	47.5232	-1.30715	0.457996
1m - 11m	-0.122358	0.0942109	47.5232	-1.29877	0.457996
1m - 12m	-0.122075	0.0942109	47.5232	-1.29576	0.457996
1m - Mother	-0.122637	0.0999258	52	-1.22728	0.476678
2m - 3m	0.125638	0.0942109	47.5232	1.33358	0.457996
2m - 4m	-0.000859121	0.0942109	47.5232	-0.00911913	0.999899
2m - 5m	-0.000644595	0.0942109	47.5232	-0.00684204	0.999899
2m - 6m	0.00260001	0.0942109	47.5232	0.0275977	0.999899
2m - 7m	0.00142934	0.0942109	47.5232	0.0151717	0.999899
2m - 8m	0.127407	0.0942109	47.5232	1.35236	0.457996
2m - 9m	0.00271113	0.0942109	47.5232	0.0287773	0.999899
2m - 10m	0.00218769	0.0942109	47.5232	0.0232211	0.999899
2m - 11m	0.00297727	0.0942109	47.5232	0.0316022	0.999899
2m - 12m	0.00326107	0.0942109	47.5232	0.0346146	0.999899
2m - Mother	0.00269844	0.0999258	52	0.0270044	0.999899
3m - 4m	-0.126497	0.0942109	47.5232	-1.3427	0.457996
3m - 5m	-0.126282	0.0942109	47.5232	-1.34042	0.457996
3m - 6m	-0.123038	0.0942109	47.5232	-1.30598	0.457996
3m - 7m	-0.124208	0.0942109	47.5232	-1.31841	0.457996
3m - 8m	0.00176981	0.0942109	47.5232	0.0187856	0.999899
3m - 9m	-0.122926	0.0942109	47.5232	-1.3048	0.457996
3m - 10m	-0.12345	0.0942109	47.5232	-1.31036	0.457996
3m - 11m	-0.12266	0.0942109	47.5232	-1.30198	0.457996
3m - 12m	-0.122377	0.0942109	47.5232	-1.29896	0.457996
3m - Mother	-0.122939	0.0999258	52	-1.2303	0.476678
4m - 5m	0.000214526	0.0942109	47.5232	0.00227709	0.999899
4m - 6m	0.00345913	0.0942109	47.5232	0.0367169	0.999899
4m - 7m	0.00228846	0.0942109	47.5232	0.0242908	0.999899
4m - 8m	0.128267	0.0942109	47.5232	1.36148	0.457996
4m - 9m	0.00357025	0.0942109	47.5232	0.0378964	0.999899
4m - 10m	0.00304681	0.0942109	47.5232	0.0323403	0.999899
4m - 11m	0.00383639	0.0942109	47.5232	0.0407213	0.999899
4m - 12m	0.00412019	0.0942109	47.5232	0.0437337	0.999899
4m - Mother	0.00355756	0.0999258	52	0.035602	0.999899
5m - 6m	0.0032446	0.0942109	47.5232	0.0344398	0.999899
5m - 7m	0.00207393	0.0942109	47.5232	0.0220137	0.999899
5m - 8m	0.128052	0.0942109	47.5232	1.35921	0.457996
5m - 9m	0.00335573	0.0942109	47.5232	0.0356193	0.999899
5m - 10m	0.00283228	0.0942109	47.5232	0.0300632	0.999899
5m - 11m	0.00362187	0.0942109	47.5232	0.0384443	0.999899
5m - 12m	0.00390567	0.0942109	47.5232	0.0414566	0.999899
5m - Mother	0.00334303	0.0999258	52	0.0334552	0.999899
6m - 7m	-0.00117067	0.0942109	47.5232	-0.0124261	0.999899
6m - 8m	0.124807	0.0942109	47.5232	1.32477	0.457996
6m - 9m	0.000111125	0.0942109	47.5232	0.00117953	0.999899
6m - 10m	-0.000412323	0.0942109	47.5232	-0.0043766	0.999899
6m - 11m	0.000377264	0.0942109	47.5232	0.00400446	0.999899
6m - 12m	0.000661063	0.0942109	47.5232	0.00701684	0.999899
6m - Mother	9.84310263026922e-05	0.0999258	52	0.000985042	0.999899
7m - 8m	0.125978	0.0942109	47.5232	1.33719	0.457996
7m - 9m	0.0012818	0.0942109	47.5232	0.0136056	0.999899
7m - 10m	0.00075835	0.0942109	47.5232	0.00804949	0.999899
7m - 11m	0.00154794	0.0942109	47.5232	0.0164305	0.999899
7m - 12m	0.00183174	0.0942109	47.5232	0.0194429	0.999899
7m - Mother	0.0012691	0.0999258	52	0.0127005	0.999899
8m - 9m	-0.124696	0.0942109	47.5232	-1.32359	0.457996
8m - 10m	-0.12522	0.0942109	47.5232	-1.32914	0.457996
8m - 11m	-0.12443	0.0942109	47.5232	-1.32076	0.457996
8m - 12m	-0.124146	0.0942109	47.5232	-1.31775	0.457996
8m - Mother	-0.124709	0.0999258	52	-1.24802	0.476678
9m - 10m	-0.000523448	0.0942109	47.5232	-0.00555613	0.999899
9m - 11m	0.000266139	0.0942109	47.5232	0.00282493	0.999899
9m - 12m	0.000549938	0.0942109	47.5232	0.00583731	0.999899
9m - Mother	-1.2694e-05	0.0999258	52	-0.000127034	0.999899
10m - 11m	0.000789587	0.0942109	47.5232	0.00838106	0.999899
10m - 12m	0.00107339	0.0942109	47.5232	0.0113934	0.999899
10m - Mother	0.000510754	0.0999258	52	0.00511134	0.999899
11m - 12m	0.000283799	0.0942109	47.5232	0.00301238	0.999899
11m - Mother	-0.000278833	0.0999258	52	-0.0027904	0.999899
12m - Mother	-0.000562632	0.0999258	52	-0.0056305	0.999899

## Sheet: LMM_Axis2_pairwise
contrast	estimate	SE	df	t.ratio	p.value
0m - 1m	-0.0110124	0.0831682	50.4482	-0.132411	0.997281
0m - 2m	-0.0215736	0.0831682	50.4482	-0.259397	0.997281
0m - 3m	0.251842	0.0831682	50.4482	3.0281	0.0271006
0m - 4m	-0.0255262	0.0831682	50.4482	-0.306923	0.997281
0m - 5m	-0.0245624	0.0831682	50.4482	-0.295334	0.997281
0m - 6m	-0.0157141	0.0831682	50.4482	-0.188943	0.997281
0m - 7m	-0.0172163	0.0831682	50.4482	-0.207005	0.997281
0m - 8m	-0.00733347	0.0831682	50.4482	-0.0881763	0.997281
0m - 9m	-0.0152628	0.0831682	50.4482	-0.183517	0.997281
0m - 10m	-0.0159255	0.0831682	50.4482	-0.191486	0.997281
0m - 11m	-0.0142248	0.0831682	50.4482	-0.171036	0.997281
0m - 12m	-0.0135847	0.0831682	50.4482	-0.16334	0.997281
0m - Mother	-0.0147682	0.0859841	52	-0.171754	0.997281
1m - 2m	-0.0105612	0.0617296	47.5232	-0.171088	0.997281
1m - 3m	0.262854	0.0617296	47.5232	4.25816	0.00087861
1m - 4m	-0.0145138	0.0617296	47.5232	-0.23512	0.997281
1m - 5m	-0.01355	0.0617296	47.5232	-0.219507	0.997281
1m - 6m	-0.00470165	0.0617296	47.5232	-0.0761654	0.997281
1m - 7m	-0.00620386	0.0617296	47.5232	-0.100501	0.997281
1m - 8m	0.00367893	0.0617296	47.5232	0.0595976	0.997281
1m - 9m	-0.0042504	0.0617296	47.5232	-0.0688551	0.997281
1m - 10m	-0.00491313	0.0617296	47.5232	-0.0795913	0.997281
1m - 11m	-0.00321239	0.0617296	47.5232	-0.0520398	0.997281
1m - 12m	-0.00257226	0.0617296	47.5232	-0.0416699	0.997281
1m - Mother	-0.00375576	0.0654741	52	-0.0573626	0.997281
2m - 3m	0.273415	0.0617296	47.5232	4.42925	0.000853024
2m - 4m	-0.00395266	0.0617296	47.5232	-0.0640318	0.997281
2m - 5m	-0.00298886	0.0617296	47.5232	-0.0484185	0.997281
2m - 6m	0.00585954	0.0617296	47.5232	0.0949227	0.997281
2m - 7m	0.00435733	0.0617296	47.5232	0.0705875	0.997281
2m - 8m	0.0142401	0.0617296	47.5232	0.230686	0.997281
2m - 9m	0.0063108	0.0617296	47.5232	0.102233	0.997281
2m - 10m	0.00564806	0.0617296	47.5232	0.0914968	0.997281
2m - 11m	0.0073488	0.0617296	47.5232	0.119048	0.997281
2m - 12m	0.00798893	0.0617296	47.5232	0.129418	0.997281
2m - Mother	0.00680543	0.0654741	52	0.103941	0.997281
3m - 4m	-0.277368	0.0617296	47.5232	-4.49328	0.000853024
3m - 5m	-0.276404	0.0617296	47.5232	-4.47767	0.000853024
3m - 6m	-0.267556	0.0617296	47.5232	-4.33432	0.000853024
3m - 7m	-0.269058	0.0617296	47.5232	-4.35866	0.000853024
3m - 8m	-0.259175	0.0617296	47.5232	-4.19856	0.000967928
3m - 9m	-0.267105	0.0617296	47.5232	-4.32701	0.000853024
3m - 10m	-0.267767	0.0617296	47.5232	-4.33775	0.000853024
3m - 11m	-0.266067	0.0617296	47.5232	-4.3102	0.000853024
3m - 12m	-0.265427	0.0617296	47.5232	-4.29983	0.000853024
3m - Mother	-0.26661	0.0654741	52	-4.07199	0.00120883
4m - 5m	0.000963802	0.0617296	47.5232	0.0156133	0.997281
4m - 6m	0.00981219	0.0617296	47.5232	0.158955	0.997281
4m - 7m	0.00830999	0.0617296	47.5232	0.134619	0.997281
4m - 8m	0.0181928	0.0617296	47.5232	0.294718	0.997281
4m - 9m	0.0102635	0.0617296	47.5232	0.166265	0.997281
4m - 10m	0.00960072	0.0617296	47.5232	0.155529	0.997281
4m - 11m	0.0113015	0.0617296	47.5232	0.18308	0.997281
4m - 12m	0.0119416	0.0617296	47.5232	0.19345	0.997281
4m - Mother	0.0107581	0.0654741	52	0.164311	0.997281
5m - 6m	0.00884839	0.0617296	47.5232	0.143341	0.997281
5m - 7m	0.00734619	0.0617296	47.5232	0.119006	0.997281
5m - 8m	0.017229	0.0617296	47.5232	0.279104	0.997281
5m - 9m	0.00929965	0.0617296	47.5232	0.150652	0.997281
5m - 10m	0.00863691	0.0617296	47.5232	0.139915	0.997281
5m - 11m	0.0103377	0.0617296	47.5232	0.167467	0.997281
5m - 12m	0.0109778	0.0617296	47.5232	0.177837	0.997281
5m - Mother	0.00979428	0.0654741	52	0.14959	0.997281
6m - 7m	-0.00150221	0.0617296	47.5232	-0.0243353	0.997281
6m - 8m	0.00838059	0.0617296	47.5232	0.135763	0.997281
6m - 9m	0.000451259	0.0617296	47.5232	0.00731025	0.997281
6m - 10m	-0.000211479	0.0617296	47.5232	-0.0034259	0.997281
6m - 11m	0.00148926	0.0617296	47.5232	0.0241256	0.997281
6m - 12m	0.00212939	0.0617296	47.5232	0.0344955	0.997281
6m - Mother	0.000945891	0.0654741	52	0.0144468	0.997281
7m - 8m	0.00988279	0.0617296	47.5232	0.160098	0.997281
7m - 9m	0.00195346	0.0617296	47.5232	0.0316455	0.997281
7m - 10m	0.00129073	0.0617296	47.5232	0.0209094	0.997281
7m - 11m	0.00299147	0.0617296	47.5232	0.0484609	0.997281
7m - 12m	0.0036316	0.0617296	47.5232	0.0588308	0.997281
7m - Mother	0.0024481	0.0654741	52	0.0373903	0.997281
8m - 9m	-0.00792933	0.0617296	47.5232	-0.128453	0.997281
8m - 10m	-0.00859207	0.0617296	47.5232	-0.139189	0.997281
8m - 11m	-0.00689133	0.0617296	47.5232	-0.111637	0.997281
8m - 12m	-0.0062512	0.0617296	47.5232	-0.101267	0.997281
8m - Mother	-0.0074347	0.0654741	52	-0.113552	0.997281
9m - 10m	-0.000662738	0.0617296	47.5232	-0.0107362	0.997281
9m - 11m	0.001038	0.0617296	47.5232	0.0168153	0.997281
9m - 12m	0.00167813	0.0617296	47.5232	0.0271852	0.997281
9m - Mother	0.000494632	0.0654741	52	0.00755463	0.997281
10m - 11m	0.00170074	0.0617296	47.5232	0.0275515	0.997281
10m - 12m	0.00234087	0.0617296	47.5232	0.0379214	0.997281
10m - Mother	0.00115737	0.0654741	52	0.0176768	0.997281
11m - 12m	0.000640129	0.0617296	47.5232	0.0103699	0.997281
11m - Mother	-0.000543371	0.0654741	52	-0.00829902	0.997281
12m - Mother	-0.0011835	0.0654741	52	-0.0180759	0.997281

## Sheet: LMM_Axis1_summary
Estimate	Std. Error	t value	Effect
-0.284252	0.105331	-2.69866	(Intercept)
0.198597	0.124629	1.5935	Age1m
0.323932	0.124629	2.59917	Age2m
0.198295	0.124629	1.59108	Age3m
0.324791	0.124629	2.60606	Age4m
0.324577	0.124629	2.60434	Age5m
0.321332	0.124629	2.5783	Age6m
0.322503	0.124629	2.5877	Age7m
0.196525	0.124629	1.57688	Age8m
0.321221	0.124629	2.57741	Age9m
0.321745	0.124629	2.58161	Age10m
0.320955	0.124629	2.57528	Age11m
0.320671	0.124629	2.573	Age12m
0.321234	0.129004	2.49012	AgeMother

## Sheet: LMM_Axis2_summary
Estimate	Std. Error	t value	Effect
0.00440084	0.0690157	0.0637657	(Intercept)
0.0110124	0.0816605	0.134856	Age1m
0.0215736	0.0816605	0.264186	Age2m
-0.251842	0.0816605	-3.08401	Age3m
0.0255262	0.0816605	0.31259	Age4m
0.0245624	0.0816605	0.300787	Age5m
0.0157141	0.0816605	0.192431	Age6m
0.0172163	0.0816605	0.210827	Age7m
0.00733347	0.0816605	0.0898043	Age8m
0.0152628	0.0816605	0.186905	Age9m
0.0159255	0.0816605	0.195021	Age10m
0.0142248	0.0816605	0.174194	Age11m
0.0135847	0.0816605	0.166355	Age12m
0.0147682	0.0845267	0.174716	AgeMother
