# Supplementary material for: Development of gut microbiota composition in captive Asian elephants: a year-long analysis
Source: Sci Rep. 2026 Apr 1;16:15411. doi: 10.1038/s41598-026-46586-8 (PMC13184109; doi:10.1038/s41598-026-46586-8)
Supplement: Supplementary file 2 — Supplementary Material 2 [file 41598_2026_46586_MOESM2_ESM.xlsx]

## Sheet: LMM_Axis1_pairwise
contrast	estimate	SE	df	t.ratio	p.value
0m - 1m	-0.0013686	0.0762932	50.4482	-0.0179387	0.997847
0m - 2m	0.0657441	0.0762932	50.4482	0.86173	0.997847
0m - 3m	0.000692558	0.0762932	50.4482	0.00907758	0.997847
0m - 4m	0.000316394	0.0762932	50.4482	0.00414708	0.997847
0m - 5m	-0.120243	0.0762932	50.4482	-1.57607	0.692187
0m - 6m	-0.00178779	0.0762932	50.4482	-0.0234331	0.997847
0m - 7m	0.0800969	0.0762932	50.4482	1.04986	0.799697
0m - 8m	-0.000629499	0.0762932	50.4482	-0.00825105	0.997847
0m - 9m	0.00368682	0.0762932	50.4482	0.0483244	0.997847
0m - 10m	-0.00310136	0.0762932	50.4482	-0.0406505	0.997847
0m - 11m	-0.00363239	0.0762932	50.4482	-0.047611	0.997847
0m - 12m	-0.00411562	0.0762932	50.4482	-0.0539448	0.997847
0m - Mother	-0.00427851	0.0788763	52	-0.0542433	0.997847
1m - 2m	0.0671127	0.0566267	47.5232	1.18518	0.729128
1m - 3m	0.00206116	0.0566267	47.5232	0.036399	0.997847
1m - 4m	0.00168499	0.0566267	47.5232	0.0297561	0.997847
1m - 5m	-0.118875	0.0566267	47.5232	-2.09927	0.379116
1m - 6m	-0.000419191	0.0566267	47.5232	-0.0074027	0.997847
1m - 7m	0.0814655	0.0566267	47.5232	1.43864	0.692187
1m - 8m	0.0007391	0.0566267	47.5232	0.0130521	0.997847
1m - 9m	0.00505542	0.0566267	47.5232	0.0892762	0.997847
1m - 10m	-0.00173276	0.0566267	47.5232	-0.0305997	0.997847
1m - 11m	-0.0022638	0.0566267	47.5232	-0.0399775	0.997847
1m - 12m	-0.00274703	0.0566267	47.5232	-0.0485111	0.997847
1m - Mother	-0.00290991	0.0600617	52	-0.0484487	0.997847
2m - 3m	-0.0650516	0.0566267	47.5232	-1.14878	0.729128
2m - 4m	-0.0654277	0.0566267	47.5232	-1.15542	0.729128
2m - 5m	-0.185987	0.0566267	47.5232	-3.28444	0.0874895
2m - 6m	-0.0675319	0.0566267	47.5232	-1.19258	0.729128
2m - 7m	0.0143527	0.0566267	47.5232	0.253462	0.997847
2m - 8m	-0.0663736	0.0566267	47.5232	-1.17213	0.729128
2m - 9m	-0.0620573	0.0566267	47.5232	-1.0959	0.768384
2m - 10m	-0.0688455	0.0566267	47.5232	-1.21578	0.729128
2m - 11m	-0.0693765	0.0566267	47.5232	-1.22515	0.729128
2m - 12m	-0.0698598	0.0566267	47.5232	-1.23369	0.729128
2m - Mother	-0.0700226	0.0600617	52	-1.16584	0.729128
3m - 4m	-0.000376164	0.0566267	47.5232	-0.00664287	0.997847
3m - 5m	-0.120936	0.0566267	47.5232	-2.13567	0.379116
3m - 6m	-0.00248035	0.0566267	47.5232	-0.0438017	0.997847
3m - 7m	0.0794043	0.0566267	47.5232	1.40224	0.692187
3m - 8m	-0.00132206	0.0566267	47.5232	-0.0233469	0.997847
3m - 9m	0.00299426	0.0566267	47.5232	0.0528772	0.997847
3m - 10m	-0.00379392	0.0566267	47.5232	-0.0669987	0.997847
3m - 11m	-0.00432495	0.0566267	47.5232	-0.0763765	0.997847
3m - 12m	-0.00480818	0.0566267	47.5232	-0.0849101	0.997847
3m - Mother	-0.00497107	0.0600617	52	-0.082766	0.997847
4m - 5m	-0.12056	0.0566267	47.5232	-2.12902	0.379116
4m - 6m	-0.00210418	0.0566267	47.5232	-0.0371588	0.997847
4m - 7m	0.0797805	0.0566267	47.5232	1.40888	0.692187
4m - 8m	-0.000945893	0.0566267	47.5232	-0.016704	0.997847
4m - 9m	0.00337043	0.0566267	47.5232	0.05952	0.997847
4m - 10m	-0.00341775	0.0566267	47.5232	-0.0603558	0.997847
4m - 11m	-0.00394879	0.0566267	47.5232	-0.0697336	0.997847
4m - 12m	-0.00443202	0.0566267	47.5232	-0.0782672	0.997847
4m - Mother	-0.00459491	0.0600617	52	-0.0765031	0.997847
5m - 6m	0.118455	0.0566267	47.5232	2.09186	0.379116
5m - 7m	0.20034	0.0566267	47.5232	3.53791	0.0830651
5m - 8m	0.119614	0.0566267	47.5232	2.11232	0.379116
5m - 9m	0.12393	0.0566267	47.5232	2.18854	0.379116
5m - 10m	0.117142	0.0566267	47.5232	2.06867	0.379116
5m - 11m	0.116611	0.0566267	47.5232	2.05929	0.379116
5m - 12m	0.116128	0.0566267	47.5232	2.05076	0.379116
5m - Mother	0.115965	0.0600617	52	1.93076	0.447216
6m - 7m	0.0818847	0.0566267	47.5232	1.44604	0.692187
6m - 8m	0.00115829	0.0566267	47.5232	0.0204548	0.997847
6m - 9m	0.00547461	0.0566267	47.5232	0.0966789	0.997847
6m - 10m	-0.00131357	0.0566267	47.5232	-0.023197	0.997847
6m - 11m	-0.0018446	0.0566267	47.5232	-0.0325748	0.997847
6m - 12m	-0.00232783	0.0566267	47.5232	-0.0411084	0.997847
6m - Mother	-0.00249072	0.0600617	52	-0.0414694	0.997847
7m - 8m	-0.0807264	0.0566267	47.5232	-1.42559	0.692187
7m - 9m	-0.0764101	0.0566267	47.5232	-1.34936	0.726473
7m - 10m	-0.0831982	0.0566267	47.5232	-1.46924	0.692187
7m - 11m	-0.0837293	0.0566267	47.5232	-1.47862	0.692187
7m - 12m	-0.0842125	0.0566267	47.5232	-1.48715	0.692187
7m - Mother	-0.0843754	0.0600617	52	-1.40481	0.692187
8m - 9m	0.00431632	0.0566267	47.5232	0.076224	0.997847
8m - 10m	-0.00247186	0.0566267	47.5232	-0.0436518	0.997847
8m - 11m	-0.0030029	0.0566267	47.5232	-0.0530296	0.997847
8m - 12m	-0.00348613	0.0566267	47.5232	-0.0615632	0.997847
8m - Mother	-0.00364901	0.0600617	52	-0.0607544	0.997847
9m - 10m	-0.00678818	0.0566267	47.5232	-0.119876	0.997847
9m - 11m	-0.00731921	0.0566267	47.5232	-0.129254	0.997847
9m - 12m	-0.00780245	0.0566267	47.5232	-0.137787	0.997847
9m - Mother	-0.00796533	0.0600617	52	-0.132619	0.997847
10m - 11m	-0.000531034	0.0566267	47.5232	-0.0093778	0.997847
10m - 12m	-0.00101426	0.0566267	47.5232	-0.0179114	0.997847
10m - Mother	-0.00117715	0.0600617	52	-0.0195991	0.997847
11m - 12m	-0.00048323	0.0566267	47.5232	-0.00853361	0.997847
11m - Mother	-0.000646119	0.0600617	52	-0.0107576	0.997847
12m - Mother	-0.000162888	0.0600617	52	-0.00271201	0.997847

## Sheet: LMM_Axis2_pairwise
contrast	estimate	SE	df	t.ratio	p.value
0m - 1m	0.00412538	0.0756579	50.4482	0.0545267	0.99646
0m - 2m	0.0771073	0.0756579	50.4482	1.01916	0.99646
0m - 3m	-0.00195927	0.0756579	50.4482	-0.0258964	0.99646
0m - 4m	0.00310015	0.0756579	50.4482	0.0409759	0.99646
0m - 5m	-0.138645	0.0756579	50.4482	-1.83253	0.47944
0m - 6m	0.0053428	0.0756579	50.4482	0.0706179	0.99646
0m - 7m	-0.0255705	0.0756579	50.4482	-0.337975	0.99646
0m - 8m	0.00182819	0.0756579	50.4482	0.0241639	0.99646
0m - 9m	-0.00801007	0.0756579	50.4482	-0.105872	0.99646
0m - 10m	0.00954022	0.0756579	50.4482	0.126097	0.99646
0m - 11m	0.0119862	0.0756579	50.4482	0.158427	0.99646
0m - 12m	0.0141403	0.0756579	50.4482	0.186897	0.99646
0m - Mother	0.014222	0.0782195	52	0.181821	0.99646
1m - 2m	0.0729819	0.0561552	47.5232	1.29965	0.94398
1m - 3m	-0.00608464	0.0561552	47.5232	-0.108354	0.99646
1m - 4m	-0.00102523	0.0561552	47.5232	-0.018257	0.99646
1m - 5m	-0.142771	0.0561552	47.5232	-2.54243	0.160422
1m - 6m	0.00121742	0.0561552	47.5232	0.0216796	0.99646
1m - 7m	-0.0296958	0.0561552	47.5232	-0.528817	0.99646
1m - 8m	-0.00229719	0.0561552	47.5232	-0.0409079	0.99646
1m - 9m	-0.0121354	0.0561552	47.5232	-0.216105	0.99646
1m - 10m	0.00541484	0.0561552	47.5232	0.0964264	0.99646
1m - 11m	0.00786086	0.0561552	47.5232	0.139985	0.99646
1m - 12m	0.0100149	0.0561552	47.5232	0.178343	0.99646
1m - Mother	0.0100966	0.0595616	52	0.169515	0.99646
2m - 3m	-0.0790666	0.0561552	47.5232	-1.408	0.942072
2m - 4m	-0.0740072	0.0561552	47.5232	-1.3179	0.94398
2m - 5m	-0.215753	0.0561552	47.5232	-3.84208	0.0328596
2m - 6m	-0.0717645	0.0561552	47.5232	-1.27797	0.94398
2m - 7m	-0.102678	0.0561552	47.5232	-1.82846	0.47944
2m - 8m	-0.0752791	0.0561552	47.5232	-1.34055	0.94398
2m - 9m	-0.0851174	0.0561552	47.5232	-1.51575	0.826316
2m - 10m	-0.0675671	0.0561552	47.5232	-1.20322	0.99646
2m - 11m	-0.0651211	0.0561552	47.5232	-1.15966	0.99646
2m - 12m	-0.062967	0.0561552	47.5232	-1.1213	0.99646
2m - Mother	-0.0628854	0.0595616	52	-1.0558	0.99646
3m - 4m	0.00505942	0.0561552	47.5232	0.0900971	0.99646
3m - 5m	-0.136686	0.0561552	47.5232	-2.43408	0.170532
3m - 6m	0.00730207	0.0561552	47.5232	0.130034	0.99646
3m - 7m	-0.0236112	0.0561552	47.5232	-0.420463	0.99646
3m - 8m	0.00378745	0.0561552	47.5232	0.0674462	0.99646
3m - 9m	-0.0060508	0.0561552	47.5232	-0.107751	0.99646
3m - 10m	0.0114995	0.0561552	47.5232	0.20478	0.99646
3m - 11m	0.0139455	0.0561552	47.5232	0.248339	0.99646
3m - 12m	0.0160995	0.0561552	47.5232	0.286697	0.99646
3m - Mother	0.0161812	0.0595616	52	0.271672	0.99646
4m - 5m	-0.141745	0.0561552	47.5232	-2.52417	0.160422
4m - 6m	0.00224265	0.0561552	47.5232	0.0399366	0.99646
4m - 7m	-0.0286706	0.0561552	47.5232	-0.51056	0.99646
4m - 8m	-0.00127196	0.0561552	47.5232	-0.0226509	0.99646
4m - 9m	-0.0111102	0.0561552	47.5232	-0.197848	0.99646
4m - 10m	0.00644007	0.0561552	47.5232	0.114683	0.99646
4m - 11m	0.00888609	0.0561552	47.5232	0.158242	0.99646
4m - 12m	0.0110401	0.0561552	47.5232	0.1966	0.99646
4m - Mother	0.0111218	0.0595616	52	0.186728	0.99646
5m - 6m	0.143988	0.0561552	47.5232	2.56411	0.160422
5m - 7m	0.113075	0.0561552	47.5232	2.01361	0.377134
5m - 8m	0.140473	0.0561552	47.5232	2.50152	0.160422
5m - 9m	0.130635	0.0561552	47.5232	2.32632	0.201148
5m - 10m	0.148185	0.0561552	47.5232	2.63886	0.160422
5m - 11m	0.150632	0.0561552	47.5232	2.68241	0.160422
5m - 12m	0.152786	0.0561552	47.5232	2.72077	0.160422
5m - Mother	0.152867	0.0595616	52	2.56654	0.160422
6m - 7m	-0.0309133	0.0561552	47.5232	-0.550497	0.99646
6m - 8m	-0.00351461	0.0561552	47.5232	-0.0625875	0.99646
6m - 9m	-0.0133529	0.0561552	47.5232	-0.237785	0.99646
6m - 10m	0.00419742	0.0561552	47.5232	0.0747468	0.99646
6m - 11m	0.00664344	0.0561552	47.5232	0.118305	0.99646
6m - 12m	0.00879747	0.0561552	47.5232	0.156664	0.99646
6m - Mother	0.00887915	0.0595616	52	0.149075	0.99646
7m - 8m	0.0273987	0.0561552	47.5232	0.487909	0.99646
7m - 9m	0.0175604	0.0561552	47.5232	0.312712	0.99646
7m - 10m	0.0351107	0.0561552	47.5232	0.625244	0.99646
7m - 11m	0.0375567	0.0561552	47.5232	0.668802	0.99646
7m - 12m	0.0397107	0.0561552	47.5232	0.70716	0.99646
7m - Mother	0.0397924	0.0595616	52	0.668089	0.99646
8m - 9m	-0.00983826	0.0561552	47.5232	-0.175198	0.99646
8m - 10m	0.00771203	0.0561552	47.5232	0.137334	0.99646
8m - 11m	0.0101581	0.0561552	47.5232	0.180892	0.99646
8m - 12m	0.0123121	0.0561552	47.5232	0.219251	0.99646
8m - Mother	0.0123938	0.0595616	52	0.208083	0.99646
9m - 10m	0.0175503	0.0561552	47.5232	0.312532	0.99646
9m - 11m	0.0199963	0.0561552	47.5232	0.35609	0.99646
9m - 12m	0.0221503	0.0561552	47.5232	0.394449	0.99646
9m - Mother	0.022232	0.0595616	52	0.373261	0.99646
10m - 11m	0.00244602	0.0561552	47.5232	0.0435582	0.99646
10m - 12m	0.00460005	0.0561552	47.5232	0.0819167	0.99646
10m - Mother	0.00468173	0.0595616	52	0.0786032	0.99646
11m - 12m	0.00215403	0.0561552	47.5232	0.0383585	0.99646
11m - Mother	0.00223571	0.0595616	52	0.0375361	0.99646
12m - Mother	8.16811968444523e-05	0.0595616	52	0.00137137	0.998911

## Sheet: LMM_Axis1_summary
Estimate	Std. Error	t value	Effect
0.00092693	0.0633106	0.014641	(Intercept)
0.0013686	0.0749101	0.0182699	Age1m
-0.0657441	0.0749101	-0.87764	Age2m
-0.000692558	0.0749101	-0.00924518	Age3m
-0.000316394	0.0749101	-0.00422364	Age4m
0.120243	0.0749101	1.60517	Age5m
0.00178779	0.0749101	0.0238658	Age6m
-0.0800969	0.0749101	-1.06924	Age7m
0.000629499	0.0749101	0.00840339	Age8m
-0.00368682	0.0749101	-0.0492166	Age9m
0.00310136	0.0749101	0.0414011	Age10m
0.00363239	0.0749101	0.04849	Age11m
0.00411562	0.0749101	0.0549408	Age12m
0.00427851	0.0775394	0.0551786	AgeMother

## Sheet: LMM_Axis2_summary
Estimate	Std. Error	t value	Effect
-0.00269977	0.0627834	-0.0430013	(Intercept)
-0.00412538	0.0742864	-0.0555335	Age1m
-0.0771073	0.0742864	-1.03797	Age2m
0.00195927	0.0742864	0.0263745	Age3m
-0.00310015	0.0742864	-0.0417325	Age4m
0.138645	0.0742864	1.86636	Age5m
-0.0053428	0.0742864	-0.0719217	Age6m
0.0255705	0.0742864	0.344215	Age7m
-0.00182819	0.0742864	-0.02461	Age8m
0.00801007	0.0742864	0.107827	Age9m
-0.00954022	0.0742864	-0.128425	Age10m
-0.0119862	0.0742864	-0.161352	Age11m
-0.0141403	0.0742864	-0.190348	Age12m
-0.014222	0.0768937	-0.184956	AgeMother
