# Supplementary material for: Development of gut microbiota composition in captive Asian elephants: a year-long analysis
Source: Sci Rep. 2026 Apr 1;16:15411. doi: 10.1038/s41598-026-46586-8 (PMC13184109; doi:10.1038/s41598-026-46586-8)
Supplement: Supplementary file 3 — Supplementary Material 3 [file 41598_2026_46586_MOESM3_ESM.xlsx]

## Sheet: gamm_chao1_smooth_terms
term	edf	Ref.df	F	p-value
s(Age_month_num)	3.53637	3.53637	8.81491	5.44232131738931e-05

## Sheet: gamm_chao1_predictions
Age_month_num	fit	se	lower	upper
0	915.97	107.34	705.584	1126.36
0.121212	903.435	103.728	700.129	1106.74
0.242424	890.931	100.482	693.985	1087.88
0.363636	878.489	97.6293	687.136	1069.84
0.484848	866.143	95.1726	679.604	1052.68
0.606061	853.922	93.0963	671.453	1036.39
0.727273	841.859	91.365	662.783	1020.93
0.848485	829.984	89.9284	653.725	1006.24
0.969697	818.331	88.7273	644.425	992.236
1.09091	806.928	87.7042	635.028	978.828
1.21212	795.804	86.8273	625.622	965.986
1.33333	784.983	86.0836	616.259	953.707
1.45455	774.489	85.4637	606.98	941.998
1.57576	764.347	84.9573	597.831	930.864
1.69697	754.583	84.5497	588.865	920.3
1.81818	745.219	84.22	580.148	910.29
1.93939	736.281	83.9416	571.756	900.807
2.06061	727.794	83.6845	563.772	891.816
2.18182	719.771	83.4309	556.247	883.296
2.30303	712.218	83.1782	549.189	875.248
2.42424	705.14	82.9257	542.605	867.674
2.54545	698.54	82.6725	536.502	860.578
2.66667	692.424	82.4152	530.891	853.958
2.78788	686.797	82.148	525.786	847.807
2.90909	681.661	81.8629	521.21	842.113
3.0303	677.023	81.5509	517.184	836.863
3.15152	672.884	81.2122	513.708	832.06
3.27273	669.24	80.8622	510.75	827.73
3.39394	666.084	80.5151	508.274	823.894
3.51515	663.413	80.1798	506.26	820.565
3.63636	661.22	79.8575	504.7	817.741
3.75758	659.502	79.5426	503.598	815.405
3.87879	658.252	79.2233	502.974	813.529
4	657.466	78.8851	502.851	812.08
4.12121	657.138	78.5194	503.24	811.036
4.24242	657.262	78.14	504.107	810.416
4.36364	657.832	77.7664	505.41	810.254
4.48485	658.842	77.4141	507.111	810.574
4.60606	660.286	77.0909	509.188	811.384
4.72727	662.157	76.7961	511.637	812.678
4.84848	664.45	76.5201	514.47	814.429
4.9697	667.157	76.2464	517.714	816.6
5.09091	670.273	75.9576	521.396	819.15
5.21212	673.791	75.6547	525.508	822.074
5.33333	677.706	75.3503	530.019	825.392
5.45455	682.01	75.0561	534.9	829.12
5.57576	686.697	74.7802	540.128	833.267
5.69697	691.762	74.5252	545.693	837.832
5.81818	697.198	74.2876	551.594	842.801
5.93939	702.998	74.0585	557.843	848.152
6.06061	709.155	73.8262	564.456	853.855
6.18182	715.663	73.5904	571.426	859.9
6.30303	722.511	73.3621	578.721	866.301
6.42424	729.688	73.1501	586.314	873.063
6.54545	737.186	72.9585	594.187	880.185
6.66667	744.993	72.7851	602.334	887.652
6.78788	753.1	72.6222	610.761	895.44
6.90909	761.497	72.4578	619.48	903.515
7.0303	770.174	72.279	628.507	911.841
7.15152	779.115	72.0842	637.83	920.4
7.27273	788.291	71.8914	647.384	929.198
7.39394	797.674	71.7185	657.106	938.242
7.51515	807.234	71.5774	666.943	947.526
7.63636	816.943	71.471	676.86	957.026
7.75758	826.771	71.3929	686.841	966.701
7.87879	836.689	71.3288	696.884	976.493
8	846.667	71.2597	706.998	986.336
8.12121	856.674	71.1714	717.178	996.17
8.24242	866.662	71.0733	727.358	1005.97
8.36364	876.582	70.9816	737.458	1015.71
8.48485	886.384	70.9102	747.4	1025.37
8.60606	896.018	70.8673	757.118	1034.92
8.72727	905.434	70.8535	766.561	1044.31
8.84848	914.582	70.8614	775.693	1053.47
8.9697	923.412	70.877	784.493	1062.33
9.09091	931.876	70.8842	792.943	1070.81
9.21212	939.937	70.8808	801.011	1078.86
9.33333	947.566	70.8727	808.655	1086.48
9.45455	954.73	70.8648	815.835	1093.63
9.57576	961.401	70.8592	822.517	1100.28
9.69697	967.548	70.8546	828.673	1106.42
9.81818	973.14	70.847	834.28	1112
9.93939	978.147	70.8308	839.319	1116.98
10.0606	982.541	70.8022	843.768	1121.31
10.1818	986.317	70.7715	847.605	1125.03
10.303	989.5	70.7605	850.809	1128.19
10.4242	992.113	70.7871	853.37	1130.86
10.5455	994.181	70.8628	855.29	1133.07
10.6667	995.728	70.9925	856.583	1134.87
10.7879	996.778	71.1767	857.272	1136.28
10.9091	997.356	71.4155	857.382	1137.33
11.0303	997.486	71.7151	856.924	1138.05
11.1515	997.201	72.1055	855.874	1138.53
11.2727	996.551	72.6513	854.155	1138.95
11.3939	995.589	73.4238	851.678	1139.5
11.5152	994.366	74.4891	848.368	1140.37
11.6364	992.935	75.8994	844.172	1141.7
11.7576	991.348	77.6865	839.082	1143.61
11.8788	989.656	79.8586	833.133	1146.18
12	987.912	82.3994	826.409	1149.41

## Sheet: gamm_shannon_smooth_terms
term	edf	Ref.df	F	p-value
s(Age_month_num)	2.05811	2.05811	9.60332	0.000287309

## Sheet: gamm_shannon_predictions
Age_month_num	fit	se	lower	upper
0	5.96061	0.178861	5.61004	6.31117
0.121212	5.95919	0.1757	5.61481	6.30356
0.242424	5.95776	0.172702	5.61927	6.29626
0.363636	5.95634	0.169873	5.62339	6.28929
0.484848	5.95491	0.167216	5.62717	6.28265
0.606061	5.95348	0.164729	5.63061	6.27635
0.727273	5.95204	0.162404	5.63373	6.27035
0.848485	5.9506	0.160234	5.63654	6.26466
0.969697	5.94915	0.158206	5.63906	6.25923
1.09091	5.94769	0.156309	5.64132	6.25405
1.21212	5.94623	0.154536	5.64334	6.24912
1.33333	5.94477	0.152883	5.64512	6.24442
1.45455	5.94333	0.151348	5.64669	6.23997
1.57576	5.94191	0.149927	5.64806	6.23577
1.69697	5.94052	0.148613	5.64924	6.23181
1.81818	5.93917	0.1474	5.65027	6.22808
1.93939	5.93787	0.146279	5.65116	6.22457
2.06061	5.93662	0.145238	5.65195	6.22128
2.18182	5.93543	0.14427	5.65266	6.2182
2.30303	5.93432	0.143371	5.65331	6.21533
2.42424	5.93329	0.142536	5.65392	6.21267
2.54545	5.93237	0.141761	5.65452	6.21022
2.66667	5.93155	0.141039	5.65511	6.20799
2.78788	5.93085	0.140367	5.65573	6.20597
2.90909	5.93029	0.139736	5.6564	6.20417
3.0303	5.92986	0.139141	5.65715	6.20258
3.15152	5.92959	0.138577	5.65798	6.2012
3.27273	5.92948	0.138044	5.65891	6.20005
3.39394	5.92954	0.137543	5.65996	6.19913
3.51515	5.92979	0.13707	5.66113	6.19844
3.63636	5.93022	0.136625	5.66244	6.19801
3.75758	5.93085	0.136202	5.6639	6.19781
3.87879	5.93169	0.135797	5.66553	6.19786
4	5.93275	0.135403	5.66736	6.19814
4.12121	5.93403	0.135017	5.6694	6.19867
4.24242	5.93555	0.134639	5.67166	6.19944
4.36364	5.9373	0.134274	5.67412	6.20048
4.48485	5.93929	0.133923	5.6768	6.20178
4.60606	5.94153	0.133587	5.6797	6.20336
4.72727	5.94402	0.133266	5.68282	6.20522
4.84848	5.94676	0.132956	5.68617	6.20735
4.9697	5.94976	0.132652	5.68976	6.20976
5.09091	5.95303	0.13235	5.69362	6.21243
5.21212	5.95656	0.13205	5.69774	6.21538
5.33333	5.96036	0.131756	5.70211	6.2186
5.45455	5.96442	0.131468	5.70674	6.2221
5.57576	5.96875	0.13119	5.71162	6.22588
5.69697	5.97335	0.130921	5.71674	6.22995
5.81818	5.97821	0.13066	5.72212	6.23431
5.93939	5.98335	0.130405	5.72775	6.23894
6.06061	5.98875	0.130153	5.73365	6.24385
6.18182	5.99442	0.129904	5.73981	6.24903
6.30303	6.00036	0.129661	5.74623	6.2545
6.42424	6.00658	0.129425	5.75291	6.26026
6.54545	6.01307	0.129199	5.75984	6.2663
6.66667	6.01984	0.128981	5.76704	6.27265
6.78788	6.02689	0.12877	5.7745	6.27928
6.90909	6.03422	0.128563	5.78224	6.2862
7.0303	6.04183	0.128357	5.79025	6.29341
7.15152	6.04972	0.128152	5.79855	6.3009
7.27273	6.05789	0.127951	5.80711	6.30868
7.39394	6.06633	0.127759	5.81592	6.31674
7.51515	6.07503	0.127578	5.82497	6.32508
7.63636	6.08398	0.127409	5.83426	6.3337
7.75758	6.09318	0.127251	5.84377	6.34259
7.87879	6.10263	0.127101	5.85351	6.35174
8	6.1123	0.126953	5.86347	6.36113
8.12121	6.12221	0.126807	5.87366	6.37075
8.24242	6.13231	0.126664	5.88405	6.38057
8.36364	6.1426	0.126528	5.89461	6.3906
8.48485	6.15305	0.126406	5.9053	6.4008
8.60606	6.16363	0.126298	5.91609	6.41118
8.72727	6.17432	0.126208	5.92696	6.42169
8.84848	6.18511	0.126134	5.93788	6.43233
8.9697	6.19595	0.126075	5.94884	6.44306
9.09091	6.20684	0.126031	5.95982	6.45386
9.21212	6.21775	0.126003	5.97078	6.46472
9.33333	6.22867	0.125997	5.98172	6.47563
9.45455	6.23959	0.126017	5.99259	6.48658
9.57576	6.25048	0.126068	6.00338	6.49757
9.69697	6.26133	0.126154	6.01407	6.50859
9.81818	6.27213	0.126279	6.02463	6.51964
9.93939	6.28287	0.126446	6.03503	6.5307
10.0606	6.29352	0.126659	6.04527	6.54177
10.1818	6.30408	0.126926	6.0553	6.55285
10.303	6.31456	0.127258	6.06513	6.56398
10.4242	6.32495	0.127665	6.07473	6.57518
10.5455	6.33528	0.128155	6.0841	6.58646
10.6667	6.34553	0.128735	6.09321	6.59785
10.7879	6.35572	0.129411	6.10208	6.60937
10.9091	6.36585	0.130188	6.11069	6.62102
11.0303	6.37593	0.13107	6.11903	6.63283
11.1515	6.38595	0.132069	6.1271	6.64481
11.2727	6.39594	0.133199	6.13487	6.65701
11.3939	6.40588	0.134477	6.14231	6.66946
11.5152	6.41579	0.135918	6.14939	6.68219
11.6364	6.42568	0.137533	6.15612	6.69525
11.7576	6.43555	0.139328	6.16247	6.70863
11.8788	6.44541	0.141304	6.16845	6.72236
12	6.45526	0.143455	6.17409	6.73643
