# Supplementary material for: Development of gut microbiota composition in captive Asian elephants: a year-long analysis
Source: Sci Rep. 2026 Apr 1;16:15411. doi: 10.1038/s41598-026-46586-8 (PMC13184109; doi:10.1038/s41598-026-46586-8)
Supplement: Supplementary file 4 — Supplementary Material 4 [file 41598_2026_46586_MOESM4_ESM.xlsx]

## Sheet: LMM_Axis1_pairwise
contrast	estimate	SE	df	t.ratio	p.value
0m - 1m	-0.142028	0.0638366	45.5338	-2.22487	0.0544027
0m - 2m	-0.152258	0.0638366	45.5338	-2.38513	0.0387548
0m - 3m	-0.198669	0.0638366	45.5338	-3.11215	0.00788147
0m - 4m	-0.183641	0.0638366	45.5338	-2.87673	0.0138665
0m - 5m	-0.185256	0.0638366	45.5338	-2.90204	0.0132895
0m - 6m	-0.14856	0.0638366	45.5338	-2.32719	0.0436408
0m - 7m	-0.0654478	0.0638366	45.5338	-1.02524	0.409719
0m - 8m	-0.0254655	0.0638366	45.5338	-0.398917	0.74947
0m - 9m	0.0341913	0.0638366	45.5338	0.535606	0.668274
0m - 10m	0.0910734	0.0638366	45.5338	1.42666	0.23183
0m - 11m	0.118082	0.0638366	45.5338	1.84976	0.117216
0m - 12m	0.0991297	0.0638366	45.5338	1.55287	0.190024
0m - Mother	0.157069	0.0890862	20.3951	1.76312	0.143223
1m - 2m	-0.0102306	0.0474217	45.3367	-0.215736	0.868329
1m - 3m	-0.0566412	0.0474217	45.3367	-1.19442	0.323969
1m - 4m	-0.0416129	0.0474217	45.3367	-0.877507	0.486392
1m - 5m	-0.0432282	0.0474217	45.3367	-0.91157	0.470146
1m - 6m	-0.0065323	0.0474217	45.3367	-0.137749	0.911072
1m - 7m	0.0765801	0.0474217	45.3367	1.61487	0.171803
1m - 8m	0.116562	0.0474217	45.3367	2.458	0.0332025
1m - 9m	0.176219	0.0474217	45.3367	3.716	0.00193856
1m - 10m	0.233101	0.0474217	45.3367	4.9155	5.84702663187187e-05
1m - 11m	0.26011	0.0474217	45.3367	5.48505	1.33965138579694e-05
1m - 12m	0.241158	0.0474217	45.3367	5.08538	3.87179387852484e-05
1m - Mother	0.299097	0.0781669	13.0761	3.8264	0.00525419
2m - 3m	-0.0464107	0.0474217	45.3367	-0.97868	0.432811
2m - 4m	-0.0313823	0.0474217	45.3367	-0.661771	0.589159
2m - 5m	-0.0329976	0.0474217	45.3367	-0.695833	0.571766
2m - 6m	0.00369828	0.0474217	45.3367	0.077987	0.948606
2m - 7m	0.0868107	0.0474217	45.3367	1.83061	0.119822
2m - 8m	0.126793	0.0474217	45.3367	2.67373	0.0225173
2m - 9m	0.18645	0.0474217	45.3367	3.93174	0.00118342
2m - 10m	0.243332	0.0474217	45.3367	5.13123	3.54120909945079e-05
2m - 11m	0.270341	0.0474217	45.3367	5.70078	7.71090217113011e-06
2m - 12m	0.251388	0.0474217	45.3367	5.30112	2.30579632268226e-05
2m - Mother	0.309328	0.0781669	13.0761	3.95728	0.00461062
3m - 4m	0.0150284	0.0474217	45.3367	0.316909	0.805904
3m - 5m	0.0134131	0.0474217	45.3367	0.282846	0.823848
3m - 6m	0.0501089	0.0474217	45.3367	1.05667	0.396468
3m - 7m	0.133221	0.0474217	45.3367	2.80929	0.0162077
3m - 8m	0.173204	0.0474217	45.3367	3.65241	0.00226125
3m - 9m	0.23286	0.0474217	45.3367	4.91042	5.84702663187187e-05
3m - 10m	0.289743	0.0474217	45.3367	6.10991	3.79868045920762e-06
3m - 11m	0.316751	0.0474217	45.3367	6.67946	2.64913484749286e-06
3m - 12m	0.297799	0.0474217	45.3367	6.2798	2.64913484749286e-06
3m - Mother	0.355739	0.0781669	13.0761	4.55101	0.00193856
4m - 5m	-0.00161531	0.0474217	45.3367	-0.0340626	0.972977
4m - 6m	0.0350806	0.0474217	45.3367	0.739758	0.554693
4m - 7m	0.118193	0.0474217	45.3367	2.49238	0.0317708
4m - 8m	0.158175	0.0474217	45.3367	3.3355	0.00470289
4m - 9m	0.217832	0.0474217	45.3367	4.59351	0.000150394
4m - 10m	0.274714	0.0474217	45.3367	5.79301	6.25206605952719e-06
4m - 11m	0.301723	0.0474217	45.3367	6.36255	2.64913484749286e-06
4m - 12m	0.28277	0.0474217	45.3367	5.96289	4.49320126091854e-06
4m - Mother	0.34071	0.0781669	13.0761	4.35875	0.00239784
5m - 6m	0.0366959	0.0474217	45.3367	0.77382	0.537572
5m - 7m	0.119808	0.0474217	45.3367	2.52644	0.0298339
5m - 8m	0.159791	0.0474217	45.3367	3.36957	0.00453723
5m - 9m	0.219447	0.0474217	45.3367	4.62757	0.000141267
5m - 10m	0.276329	0.0474217	45.3367	5.82707	6.25206605952719e-06
5m - 11m	0.303338	0.0474217	45.3367	6.39662	2.64913484749286e-06
5m - 12m	0.284386	0.0474217	45.3367	5.99695	4.49320126091854e-06
5m - Mother	0.342326	0.0781669	13.0761	4.37942	0.00239024
6m - 7m	0.0831124	0.0474217	45.3367	1.75262	0.135602
6m - 8m	0.123095	0.0474217	45.3367	2.59575	0.0262163
6m - 9m	0.182751	0.0474217	45.3367	3.85375	0.00137982
6m - 10m	0.239634	0.0474217	45.3367	5.05325	4.05806654385994e-05
6m - 11m	0.266643	0.0474217	45.3367	5.6228	9.14607938532719e-06
6m - 12m	0.24769	0.0474217	45.3367	5.22313	2.78542765306043e-05
6m - Mother	0.30563	0.0781669	13.0761	3.90996	0.00474641
7m - 8m	0.0399823	0.0474217	45.3367	0.843122	0.503101
7m - 9m	0.0996391	0.0474217	45.3367	2.10113	0.0694629
7m - 10m	0.156521	0.0474217	45.3367	3.30062	0.00490166
7m - 11m	0.18353	0.0474217	45.3367	3.87017	0.00136892
7m - 12m	0.164577	0.0474217	45.3367	3.47051	0.00349317
7m - Mother	0.222517	0.0781669	13.0761	2.8467	0.027658
8m - 9m	0.0596568	0.0474217	45.3367	1.25801	0.300762
8m - 10m	0.116539	0.0474217	45.3367	2.4575	0.0332025
8m - 11m	0.143548	0.0474217	45.3367	3.02705	0.00972995
8m - 12m	0.124595	0.0474217	45.3367	2.62739	0.0247588
8m - Mother	0.182535	0.0781669	13.0761	2.3352	0.0619942
9m - 10m	0.0568822	0.0474217	45.3367	1.1995	0.323969
9m - 11m	0.0838911	0.0474217	45.3367	1.76904	0.133488
9m - 12m	0.0649384	0.0474217	45.3367	1.36938	0.252562
9m - Mother	0.122878	0.0781669	13.0761	1.572	0.205228
10m - 11m	0.0270089	0.0474217	45.3367	0.569548	0.650418
10m - 12m	0.00805623	0.0474217	45.3367	0.169885	0.895374
10m - Mother	0.0659961	0.0781669	13.0761	0.844297	0.508719
11m - 12m	-0.0189527	0.0474217	45.3367	-0.399663	0.74947
11m - Mother	0.0389871	0.0781669	13.0761	0.498768	0.69496
12m - Mother	0.0579398	0.0781669	13.0761	0.741232	0.557411

## Sheet: LMM_Axis2_pairwise
contrast	estimate	SE	df	t.ratio	p.value
0m - 1m	0.112899	0.091746	47.6419	1.23055	0.884227
0m - 2m	0.139387	0.091746	47.6419	1.51927	0.884227
0m - 3m	0.118412	0.091746	47.6419	1.29065	0.884227
0m - 4m	0.0871698	0.091746	47.6419	0.95012	0.884227
0m - 5m	0.0936	0.091746	47.6419	1.02021	0.884227
0m - 6m	-0.0101644	0.091746	47.6419	-0.110789	0.95179
0m - 7m	0.0343173	0.091746	47.6419	0.374047	0.905256
0m - 8m	0.0457616	0.091746	47.6419	0.498786	0.905256
0m - 9m	0.0527522	0.091746	47.6419	0.574981	0.905256
0m - 10m	0.0195259	0.091746	47.6419	0.212825	0.935133
0m - 11m	0.0631675	0.091746	47.6419	0.688504	0.905256
0m - 12m	0.0522453	0.091746	47.6419	0.569455	0.905256
0m - Mother	0.145282	0.100543	48.6339	1.44496	0.884227
1m - 2m	0.0264885	0.0681288	46.6474	0.3888	0.905256
1m - 3m	0.00551329	0.0681288	46.6474	0.0809245	0.95179
1m - 4m	-0.0257288	0.0681288	46.6474	-0.377649	0.905256
1m - 5m	-0.0192986	0.0681288	46.6474	-0.283266	0.920911
1m - 6m	-0.123063	0.0681288	46.6474	-1.80633	0.884227
1m - 7m	-0.0785812	0.0681288	46.6474	-1.15342	0.884227
1m - 8m	-0.0671369	0.0681288	46.6474	-0.985441	0.884227
1m - 9m	-0.0601463	0.0681288	46.6474	-0.882832	0.884227
1m - 10m	-0.0933726	0.0681288	46.6474	-1.37053	0.884227
1m - 11m	-0.0497311	0.0681288	46.6474	-0.729956	0.905256
1m - 12m	-0.0606533	0.0681288	46.6474	-0.890273	0.884227
1m - Mother	0.032383	0.0795814	39.3848	0.406917	0.905256
2m - 3m	-0.0209752	0.0681288	46.6474	-0.307876	0.920911
2m - 4m	-0.0522173	0.0681288	46.6474	-0.766449	0.905256
2m - 5m	-0.0457871	0.0681288	46.6474	-0.672066	0.905256
2m - 6m	-0.149551	0.0681288	46.6474	-2.19513	0.884227
2m - 7m	-0.10507	0.0681288	46.6474	-1.54222	0.884227
2m - 8m	-0.0936255	0.0681288	46.6474	-1.37424	0.884227
2m - 9m	-0.0866348	0.0681288	46.6474	-1.27163	0.884227
2m - 10m	-0.119861	0.0681288	46.6474	-1.75933	0.884227
2m - 11m	-0.0762196	0.0681288	46.6474	-1.11876	0.884227
2m - 12m	-0.0871418	0.0681288	46.6474	-1.27907	0.884227
2m - Mother	0.00589447	0.0795814	39.3848	0.0740685	0.95179
3m - 4m	-0.0312421	0.0681288	46.6474	-0.458573	0.905256
3m - 5m	-0.0248118	0.0681288	46.6474	-0.36419	0.905256
3m - 6m	-0.128576	0.0681288	46.6474	-1.88725	0.884227
3m - 7m	-0.0840945	0.0681288	46.6474	-1.23435	0.884227
3m - 8m	-0.0726502	0.0681288	46.6474	-1.06637	0.884227
3m - 9m	-0.0656596	0.0681288	46.6474	-0.963756	0.884227
3m - 10m	-0.0988859	0.0681288	46.6474	-1.45145	0.884227
3m - 11m	-0.0552443	0.0681288	46.6474	-0.81088	0.905256
3m - 12m	-0.0661666	0.0681288	46.6474	-0.971198	0.884227
3m - Mother	0.0268697	0.0795814	39.3848	0.337638	0.906838
4m - 5m	0.00643021	0.0681288	46.6474	0.0943831	0.95179
4m - 6m	-0.0973342	0.0681288	46.6474	-1.42868	0.884227
4m - 7m	-0.0528525	0.0681288	46.6474	-0.775772	0.905256
4m - 8m	-0.0414082	0.0681288	46.6474	-0.607792	0.905256
4m - 9m	-0.0344175	0.0681288	46.6474	-0.505183	0.905256
4m - 10m	-0.0676439	0.0681288	46.6474	-0.992882	0.884227
4m - 11m	-0.0240023	0.0681288	46.6474	-0.352307	0.905256
4m - 12m	-0.0349245	0.0681288	46.6474	-0.512624	0.905256
4m - Mother	0.0581118	0.0795814	39.3848	0.730218	0.905256
5m - 6m	-0.103764	0.0681288	46.6474	-1.52306	0.884227
5m - 7m	-0.0592827	0.0681288	46.6474	-0.870156	0.884227
5m - 8m	-0.0478384	0.0681288	46.6474	-0.702175	0.905256
5m - 9m	-0.0408477	0.0681288	46.6474	-0.599566	0.905256
5m - 10m	-0.0740741	0.0681288	46.6474	-1.08726	0.884227
5m - 11m	-0.0304325	0.0681288	46.6474	-0.44669	0.905256
5m - 12m	-0.0413547	0.0681288	46.6474	-0.607007	0.905256
5m - Mother	0.0516816	0.0795814	39.3848	0.649418	0.905256
6m - 7m	0.0444817	0.0681288	46.6474	0.652906	0.905256
6m - 8m	0.055926	0.0681288	46.6474	0.820886	0.905256
6m - 9m	0.0629167	0.0681288	46.6474	0.923495	0.884227
6m - 10m	0.0296903	0.0681288	46.6474	0.435796	0.905256
6m - 11m	0.0733319	0.0681288	46.6474	1.07637	0.884227
6m - 12m	0.0624097	0.0681288	46.6474	0.916054	0.884227
6m - Mother	0.155446	0.0795814	39.3848	1.9533	0.884227
7m - 8m	0.0114443	0.0681288	46.6474	0.16798	0.95179
7m - 9m	0.0184349	0.0681288	46.6474	0.270589	0.920911
7m - 10m	-0.0147914	0.0681288	46.6474	-0.217109	0.935133
7m - 11m	0.0288502	0.0681288	46.6474	0.423465	0.905256
7m - 12m	0.017928	0.0681288	46.6474	0.263148	0.920911
7m - Mother	0.110964	0.0795814	39.3848	1.39435	0.884227
8m - 9m	0.00699063	0.0681288	46.6474	0.102609	0.95179
8m - 10m	-0.0262357	0.0681288	46.6474	-0.38509	0.905256
8m - 11m	0.0174059	0.0681288	46.6474	0.255485	0.920911
8m - 12m	0.00648366	0.0681288	46.6474	0.0951676	0.95179
8m - Mother	0.0995199	0.0795814	39.3848	1.25054	0.884227
9m - 10m	-0.0332264	0.0681288	46.6474	-0.487699	0.905256
9m - 11m	0.0104152	0.0681288	46.6474	0.152876	0.95179
9m - 12m	-0.000506976	0.0681288	46.6474	-0.00744143	0.994094
9m - Mother	0.0925293	0.0795814	39.3848	1.1627	0.884227
10m - 11m	0.0436416	0.0681288	46.6474	0.640574	0.905256
10m - 12m	0.0327194	0.0681288	46.6474	0.480257	0.905256
10m - Mother	0.125756	0.0795814	39.3848	1.58021	0.884227
11m - 12m	-0.0109222	0.0681288	46.6474	-0.160317	0.95179
11m - Mother	0.082114	0.0795814	39.3848	1.03182	0.884227
12m - Mother	0.0930363	0.0795814	39.3848	1.16907	0.884227

## Sheet: LMM_Axis1_summary
Estimate	Std. Error	t value	Effect
-0.0508867	0.0673419	-0.755647	(Intercept)
0.142028	0.0637822	2.22676	Age1m
0.152258	0.0637822	2.38716	Age2m
0.198669	0.0637822	3.11481	Age3m
0.183641	0.0637822	2.87919	Age4m
0.185256	0.0637822	2.90451	Age5m
0.14856	0.0637822	2.32918	Age6m
0.0654478	0.0637822	1.02611	Age7m
0.0254655	0.0637822	0.399258	Age8m
-0.0341913	0.0637822	-0.536063	Age9m
-0.0910734	0.0637822	-1.42788	Age10m
-0.118082	0.0637822	-1.85134	Age11m
-0.0991297	0.0637822	-1.55419	Age12m
-0.157069	0.0890472	-1.76389	AgeMother

## Sheet: LMM_Axis2_summary
Estimate	Std. Error	t value	Effect
0.0693272	0.0806498	0.859608	(Intercept)
-0.112899	0.0912752	-1.2369	Age1m
-0.139387	0.0912752	-1.52711	Age2m
-0.118412	0.0912752	-1.29731	Age3m
-0.0871698	0.0912752	-0.955021	Age4m
-0.0936	0.0912752	-1.02547	Age5m
0.0101644	0.0912752	0.11136	Age6m
-0.0343173	0.0912752	-0.375976	Age7m
-0.0457616	0.0912752	-0.501358	Age8m
-0.0527522	0.0912752	-0.577947	Age9m
-0.0195259	0.0912752	-0.213923	Age10m
-0.0631675	0.0912752	-0.692055	Age11m
-0.0522453	0.0912752	-0.572393	Age12m
-0.145282	0.100114	-1.45116	AgeMother
