# Supplementary material for: Development of gut microbiota composition in captive Asian elephants: a year-long analysis
Source: Sci Rep. 2026 Apr 1;16:15411. doi: 10.1038/s41598-026-46586-8 (PMC13184109; doi:10.1038/s41598-026-46586-8)
Supplement: Supplementary file 5 — Supplementary Material 5 [file 41598_2026_46586_MOESM5_ESM.xlsx]

## Sheet: lmm_shannon_cat_anova
	Sum Sq	Mean Sq	NumDF	DenDF	F value	Pr(>F)
Age_factor	1.21074e+06	93133.7	13	29.1378	3.69851	0.00162761

## Sheet: lmm_shannon_cat_posthoc
contrast	estimate	SE	df	t.ratio	p.value
0m - 1m	-0.109893	0.275339	30.4008	-0.399118	0.832093
0m - 2m	-0.156204	0.275339	30.4008	-0.567316	0.7776
0m - 3m	0.146657	0.275339	30.4008	0.532641	0.7776
0m - 4m	0.119998	0.254152	30.5746	0.47215	0.820503
0m - 5m	-0.00483993	0.254152	30.5746	-0.0190434	0.98493
0m - 6m	0.0609412	0.243269	30.7369	0.25051	0.880366
0m - 7m	-0.0599009	0.243269	30.7369	-0.246234	0.880366
0m - 8m	0.0441989	0.236924	30.9169	0.186553	0.892459
0m - 9m	-0.308479	0.236924	30.9169	-1.30202	0.449514
0m - 10m	-0.5156	0.236924	30.9169	-2.17622	0.15429
0m - 11m	-0.402867	0.236924	30.9169	-1.7004	0.257648
0m - 12m	-0.436461	0.236924	30.9169	-1.8422	0.209386
0m - Mother	-0.74887	0.316747	22.2034	-2.36425	0.117959
1m - 2m	-0.0463113	0.275339	30.4008	-0.168198	0.897117
1m - 3m	0.25655	0.275339	30.4008	0.93176	0.651943
1m - 4m	0.22989	0.254152	30.5746	0.90454	0.651943
1m - 5m	0.105053	0.254152	30.5746	0.413347	0.832093
1m - 6m	0.170834	0.243269	30.7369	0.702244	0.752387
1m - 7m	0.0499918	0.243269	30.7369	0.2055	0.892459
1m - 8m	0.154092	0.236924	30.9169	0.650383	0.770779
1m - 9m	-0.198587	0.236924	30.9169	-0.838185	0.651943
1m - 10m	-0.405707	0.236924	30.9169	-1.71239	0.257648
1m - 11m	-0.292974	0.236924	30.9169	-1.23657	0.477343
1m - 12m	-0.326569	0.236924	30.9169	-1.37837	0.415296
1m - Mother	-0.638977	0.316747	22.2034	-2.01731	0.184933
2m - 3m	0.302861	0.275339	30.4008	1.09996	0.541521
2m - 4m	0.276202	0.254152	30.5746	1.08676	0.541521
2m - 5m	0.151364	0.254152	30.5746	0.595565	0.7776
2m - 6m	0.217145	0.243269	30.7369	0.892615	0.651943
2m - 7m	0.0963031	0.243269	30.7369	0.395871	0.832093
2m - 8m	0.200403	0.236924	30.9169	0.845852	0.651943
2m - 9m	-0.152275	0.236924	30.9169	-0.642717	0.770779
2m - 10m	-0.359396	0.236924	30.9169	-1.51692	0.342961
2m - 11m	-0.246663	0.236924	30.9169	-1.0411	0.568102
2m - 12m	-0.280257	0.236924	30.9169	-1.1829	0.497197
2m - Mother	-0.592666	0.316747	22.2034	-1.8711	0.209386
3m - 4m	-0.0266591	0.254152	30.5746	-0.104894	0.937755
3m - 5m	-0.151497	0.254152	30.5746	-0.596087	0.7776
3m - 6m	-0.0857156	0.243269	30.7369	-0.35235	0.848144
3m - 7m	-0.206558	0.243269	30.7369	-0.849093	0.651943
3m - 8m	-0.102458	0.236924	30.9169	-0.43245	0.832093
3m - 9m	-0.455136	0.236924	30.9169	-1.92102	0.194109
3m - 10m	-0.662257	0.236924	30.9169	-2.79522	0.0991473
3m - 11m	-0.549524	0.236924	30.9169	-2.3194	0.117959
3m - 12m	-0.583118	0.236924	30.9169	-2.4612	0.104329
3m - Mother	-0.895526	0.316747	22.2034	-2.82726	0.0991473
4m - 5m	-0.124838	0.224813	30.4008	-0.555295	0.7776
4m - 6m	-0.0590565	0.212432	30.5933	-0.278002	0.880366
4m - 7m	-0.179899	0.212432	30.5933	-0.846853	0.651943
4m - 8m	-0.0757988	0.205136	30.8234	-0.369505	0.844147
4m - 9m	-0.428477	0.205136	30.8234	-2.08874	0.170941
4m - 10m	-0.635598	0.205136	30.8234	-3.09842	0.0991473
4m - 11m	-0.522865	0.205136	30.8234	-2.54886	0.104329
4m - 12m	-0.556459	0.205136	30.8234	-2.71263	0.0991473
4m - Mother	-0.868867	0.293728	18.3867	-2.95807	0.0991473
5m - 6m	0.0657811	0.212432	30.5933	0.309657	0.8742
5m - 7m	-0.055061	0.212432	30.5933	-0.259193	0.880366
5m - 8m	0.0490389	0.205136	30.8234	0.239055	0.880366
5m - 9m	-0.303639	0.205136	30.8234	-1.48018	0.356754
5m - 10m	-0.51076	0.205136	30.8234	-2.48986	0.104329
5m - 11m	-0.398027	0.205136	30.8234	-1.9403	0.193103
5m - 12m	-0.431621	0.205136	30.8234	-2.10407	0.170941
5m - Mother	-0.74403	0.293728	18.3867	-2.53306	0.104329
6m - 7m	-0.120842	0.194694	30.4008	-0.620678	0.7776
6m - 8m	-0.0167423	0.186706	30.6625	-0.0896718	0.939455
6m - 9m	-0.369421	0.186706	30.6625	-1.97862	0.184933
6m - 10m	-0.576541	0.186706	30.6625	-3.08796	0.0991473
6m - 11m	-0.463808	0.186706	30.6625	-2.48416	0.104329
6m - 12m	-0.497403	0.186706	30.6625	-2.66409	0.100863
6m - Mother	-0.809811	0.281166	16.2862	-2.88018	0.0991473
7m - 8m	0.1041	0.186706	30.6625	0.557559	0.7776
7m - 9m	-0.248578	0.186706	30.6625	-1.33139	0.438793
7m - 10m	-0.455699	0.186706	30.6625	-2.44073	0.104329
7m - 11m	-0.342966	0.186706	30.6625	-1.83693	0.209386
7m - 12m	-0.37656	0.186706	30.6625	-2.01686	0.183889
7m - Mother	-0.688969	0.281166	16.2862	-2.4504	0.117959
8m - 9m	-0.352678	0.174139	30.4008	-2.02526	0.183889
8m - 10m	-0.559799	0.174139	30.4008	-3.21466	0.0991473
8m - 11m	-0.447066	0.174139	30.4008	-2.56729	0.104329
8m - 12m	-0.48066	0.174139	30.4008	-2.7602	0.0991473
8m - Mother	-0.793069	0.272983	14.9734	-2.90519	0.0991473
9m - 10m	-0.207121	0.174139	30.4008	-1.1894	0.497197
9m - 11m	-0.0943874	0.174139	30.4008	-0.542022	0.7776
9m - 12m	-0.127982	0.174139	30.4008	-0.73494	0.734288
9m - Mother	-0.44039	0.272983	14.9734	-1.61325	0.322449
10m - 11m	0.112733	0.174139	30.4008	0.647373	0.770779
10m - 12m	0.0791386	0.174139	30.4008	0.454455	0.824977
10m - Mother	-0.23327	0.272983	14.9734	-0.85452	0.651943
11m - 12m	-0.0335946	0.174139	30.4008	-0.192918	0.892459
11m - Mother	-0.346003	0.272983	14.9734	-1.26749	0.477343
12m - Mother	-0.312408	0.272983	14.9734	-1.14442	0.534948

## Sheet: lmm_shannon_cat_summary
	Estimate	Std. Error	df	t value	Pr(>|t|)
(Intercept)	5.968	0.230897	31.127	25.847	1.34181169237667e-22
Age_factor1m	0.109893	0.275339	31.3641	0.399118	0.692511
Age_factor2m	0.156204	0.275339	31.3641	0.567316	0.574538
Age_factor3m	-0.146657	0.275339	31.3641	-0.532641	0.598036
Age_factor4m	-0.119998	0.253804	31.5124	-0.472796	0.639617
Age_factor5m	0.00483993	0.253804	31.5124	0.0190695	0.984906
Age_factor6m	-0.0609412	0.242633	31.6507	-0.251166	0.803309
Age_factor7m	0.0599009	0.242633	31.6507	0.246879	0.806596
Age_factor8m	-0.0441989	0.235993	31.8036	-0.187289	0.852624
Age_factor9m	0.308479	0.235993	31.8036	1.30715	0.200533
Age_factor10m	0.5156	0.235993	31.8036	2.18481	0.0363874
Age_factor11m	0.402867	0.235993	31.8036	1.70711	0.0975485
Age_factor12m	0.436461	0.235993	31.8036	1.84946	0.0737035
Age_factorMother	0.74887	0.316051	24.0213	2.36946	0.0261922
