# Supplementary material for: Development of gut microbiota composition in captive Asian elephants: a year-long analysis
Source: Sci Rep. 2026 Apr 1;16:15411. doi: 10.1038/s41598-026-46586-8 (PMC13184109; doi:10.1038/s41598-026-46586-8)
Supplement: Supplementary file 6 — Supplementary Material 6 [file 41598_2026_46586_MOESM6_ESM.xlsx]

## Sheet: LMM_Axis1_pairwise
contrast	estimate	SE	df	t.ratio	p.value
0m - 1m	-0.00786727	0.0903174	48.6019	-0.0871069	0.930944
0m - 2m	-0.0255689	0.0903174	48.6019	-0.2831	0.863726
0m - 3m	0.112498	0.0903174	48.6019	1.24559	0.393881
0m - 4m	0.0541043	0.0903174	48.6019	0.599045	0.677946
0m - 5m	-0.0192707	0.0903174	48.6019	-0.213366	0.889493
0m - 6m	0.0329405	0.0903174	48.6019	0.364719	0.8258
0m - 7m	0.0678098	0.0903174	48.6019	0.750794	0.593316
0m - 8m	0.0464995	0.0903174	48.6019	0.514846	0.710494
0m - 9m	-0.0910814	0.0903174	48.6019	-1.00846	0.474265
0m - 10m	-0.128026	0.0903174	48.6019	-1.41751	0.321888
0m - 11m	-0.177147	0.0903174	48.6019	-1.96139	0.13309
0m - 12m	-0.167513	0.0903174	48.6019	-1.85471	0.160738
0m - Mother	-0.257752	0.0960071	51.4312	-2.68472	0.0385583
1m - 2m	-0.0177016	0.0670525	47.0563	-0.263996	0.869363
1m - 3m	0.120366	0.0670525	47.0563	1.7951	0.172385
1m - 4m	0.0619715	0.0670525	47.0563	0.924224	0.504119
1m - 5m	-0.0114034	0.0670525	47.0563	-0.170067	0.905488
1m - 6m	0.0408077	0.0670525	47.0563	0.608594	0.677946
1m - 7m	0.0756771	0.0670525	47.0563	1.12862	0.430264
1m - 8m	0.0543668	0.0670525	47.0563	0.810809	0.564143
1m - 9m	-0.0832141	0.0670525	47.0563	-1.24103	0.393881
1m - 10m	-0.120159	0.0670525	47.0563	-1.79201	0.172385
1m - 11m	-0.16928	0.0670525	47.0563	-2.52459	0.0546509
1m - 12m	-0.159646	0.0670525	47.0563	-2.38091	0.0713614
1m - Mother	-0.249885	0.0745397	47.9333	-3.35237	0.01168
2m - 3m	0.138067	0.0670525	47.0563	2.05909	0.115704
2m - 4m	0.0796731	0.0670525	47.0563	1.18822	0.40677
2m - 5m	0.0062982	0.0670525	47.0563	0.0939294	0.930944
2m - 6m	0.0585093	0.0670525	47.0563	0.87259	0.527319
2m - 7m	0.0933787	0.0670525	47.0563	1.39262	0.329692
2m - 8m	0.0720684	0.0670525	47.0563	1.07481	0.439301
2m - 9m	-0.0655125	0.0670525	47.0563	-0.977033	0.474265
2m - 10m	-0.102457	0.0670525	47.0563	-1.52801	0.269368
2m - 11m	-0.151579	0.0670525	47.0563	-2.26059	0.0863001
2m - 12m	-0.141944	0.0670525	47.0563	-2.11691	0.105942
2m - Mother	-0.232183	0.0745397	47.9333	-3.11489	0.015691
3m - 4m	-0.0583941	0.0670525	47.0563	-0.870872	0.527319
3m - 5m	-0.131769	0.0670525	47.0563	-1.96516	0.13309
3m - 6m	-0.0795579	0.0670525	47.0563	-1.1865	0.40677
3m - 7m	-0.0446886	0.0670525	47.0563	-0.666472	0.642516
3m - 8m	-0.0659988	0.0670525	47.0563	-0.984286	0.474265
3m - 9m	-0.20358	0.0670525	47.0563	-3.03612	0.0186721
3m - 10m	-0.240524	0.0670525	47.0563	-3.5871	0.00802068
3m - 11m	-0.289646	0.0670525	47.0563	-4.31969	0.00231637
3m - 12m	-0.280011	0.0670525	47.0563	-4.176	0.00231637
3m - Mother	-0.37025	0.0745397	47.9333	-4.96716	0.000822626
4m - 5m	-0.0733749	0.0670525	47.0563	-1.09429	0.439301
4m - 6m	-0.0211638	0.0670525	47.0563	-0.31563	0.846726
4m - 7m	0.0137055	0.0670525	47.0563	0.2044	0.889493
4m - 8m	-0.00760472	0.0670525	47.0563	-0.113414	0.930638
4m - 9m	-0.145186	0.0670525	47.0563	-2.16525	0.0978144
4m - 10m	-0.18213	0.0670525	47.0563	-2.71623	0.0380857
4m - 11m	-0.231252	0.0670525	47.0563	-3.44881	0.00990533
4m - 12m	-0.221617	0.0670525	47.0563	-3.30513	0.0118393
4m - Mother	-0.311856	0.0745397	47.9333	-4.18376	0.00231637
5m - 6m	0.0522111	0.0670525	47.0563	0.77866	0.580393
5m - 7m	0.0870805	0.0670525	47.0563	1.29869	0.379884
5m - 8m	0.0657702	0.0670525	47.0563	0.980876	0.474265
5m - 9m	-0.0718107	0.0670525	47.0563	-1.07096	0.439301
5m - 10m	-0.108755	0.0670525	47.0563	-1.62194	0.230597
5m - 11m	-0.157877	0.0670525	47.0563	-2.35452	0.0714523
5m - 12m	-0.148242	0.0670525	47.0563	-2.21084	0.0908388
5m - Mother	-0.238481	0.0745397	47.9333	-3.19939	0.0143356
6m - 7m	0.0348693	0.0670525	47.0563	0.52003	0.710494
6m - 8m	0.0135591	0.0670525	47.0563	0.202216	0.889493
6m - 9m	-0.124022	0.0670525	47.0563	-1.84962	0.160738
6m - 10m	-0.160966	0.0670525	47.0563	-2.4006	0.071311
6m - 11m	-0.210088	0.0670525	47.0563	-3.13318	0.015691
6m - 12m	-0.200454	0.0670525	47.0563	-2.9895	0.0201699
6m - Mother	-0.290692	0.0745397	47.9333	-3.89983	0.0038897
7m - 8m	-0.0213102	0.0670525	47.0563	-0.317814	0.846726
7m - 9m	-0.158891	0.0670525	47.0563	-2.36965	0.0713614
7m - 10m	-0.195836	0.0670525	47.0563	-2.92063	0.0231778
7m - 11m	-0.244957	0.0670525	47.0563	-3.65321	0.00739177
7m - 12m	-0.235323	0.0670525	47.0563	-3.50953	0.0091025
7m - Mother	-0.325562	0.0745397	47.9333	-4.36763	0.00231637
8m - 9m	-0.137581	0.0670525	47.0563	-2.05184	0.115704
8m - 10m	-0.174526	0.0670525	47.0563	-2.60282	0.0467422
8m - 11m	-0.223647	0.0670525	47.0563	-3.3354	0.01168
8m - 12m	-0.214013	0.0670525	47.0563	-3.19172	0.0143356
8m - Mother	-0.304251	0.0745397	47.9333	-4.08174	0.00255428
9m - 10m	-0.0369446	0.0670525	47.0563	-0.55098	0.699567
9m - 11m	-0.086066	0.0670525	47.0563	-1.28356	0.381792
9m - 12m	-0.0764317	0.0670525	47.0563	-1.13988	0.430264
9m - Mother	-0.16667	0.0745397	47.9333	-2.236	0.0881914
10m - 11m	-0.0491214	0.0670525	47.0563	-0.732581	0.599123
10m - 12m	-0.0394871	0.0670525	47.0563	-0.588898	0.677946
10m - Mother	-0.129726	0.0745397	47.9333	-1.74036	0.186683
11m - 12m	0.00963433	0.0670525	47.0563	0.143683	0.916581
11m - Mother	-0.0806044	0.0745397	47.9333	-1.08136	0.439301
12m - Mother	-0.0902387	0.0745397	47.9333	-1.21061	0.405964

## Sheet: LMM_Axis2_pairwise
contrast	estimate	SE	df	t.ratio	p.value
0m - 1m	-0.0381375	0.0593447	47.5411	-0.642645	0.65677
0m - 2m	0.00884595	0.0593447	47.5411	0.149061	0.917601
0m - 3m	0.00826688	0.0593447	47.5411	0.139303	0.917601
0m - 4m	0.0242991	0.0593447	47.5411	0.409457	0.791033
0m - 5m	-0.0104498	0.0593447	47.5411	-0.176087	0.91103
0m - 6m	0.102699	0.0593447	47.5411	1.73055	0.174291
0m - 7m	0.171752	0.0593447	47.5411	2.89414	0.0236766
0m - 8m	0.220337	0.0593447	47.5411	3.71283	0.00435435
0m - 9m	0.153867	0.0593447	47.5411	2.59277	0.0439197
0m - 10m	0.117543	0.0593447	47.5411	1.98069	0.115762
0m - 11m	0.111831	0.0593447	47.5411	1.88444	0.13573
0m - 12m	0.0750919	0.0593447	47.5411	1.26535	0.326847
0m - Mother	0.0975048	0.0653187	48.0717	1.49275	0.239357
1m - 2m	0.0469835	0.0440693	46.5964	1.06613	0.408602
1m - 3m	0.0464044	0.0440693	46.5964	1.05299	0.410571
1m - 4m	0.0624366	0.0440693	46.5964	1.41678	0.264962
1m - 5m	0.0276877	0.0440693	46.5964	0.628277	0.65677
1m - 6m	0.140837	0.0440693	46.5964	3.1958	0.0119933
1m - 7m	0.209889	0.0440693	46.5964	4.76272	0.000345095
1m - 8m	0.258474	0.0440693	46.5964	5.86518	4.02520673998637e-05
1m - 9m	0.192005	0.0440693	46.5964	4.35688	0.000935642
1m - 10m	0.155681	0.0440693	46.5964	3.53264	0.00658179
1m - 11m	0.149969	0.0440693	46.5964	3.40303	0.00895939
1m - 12m	0.113229	0.0440693	46.5964	2.56935	0.0439197
1m - Mother	0.135642	0.0518348	38.1778	2.61682	0.0439197
2m - 3m	-0.000579074	0.0440693	46.5964	-0.0131401	0.989572
2m - 4m	0.0154531	0.0440693	46.5964	0.350656	0.807267
2m - 5m	-0.0192958	0.0440693	46.5964	-0.437851	0.791033
2m - 6m	0.0938531	0.0440693	46.5964	2.12967	0.0922246
2m - 7m	0.162906	0.0440693	46.5964	3.69659	0.00435435
2m - 8m	0.211491	0.0440693	46.5964	4.79905	0.000345095
2m - 9m	0.145021	0.0440693	46.5964	3.29075	0.00965186
2m - 10m	0.108697	0.0440693	46.5964	2.46651	0.0515674
2m - 11m	0.102985	0.0440693	46.5964	2.3369	0.0625145
2m - 12m	0.0662459	0.0440693	46.5964	1.50322	0.239357
2m - Mother	0.0886589	0.0518348	38.1778	1.71041	0.176997
3m - 4m	0.0160322	0.0440693	46.5964	0.363796	0.806255
3m - 5m	-0.0187167	0.0440693	46.5964	-0.424711	0.791033
3m - 6m	0.0944322	0.0440693	46.5964	2.14281	0.0919413
3m - 7m	0.163485	0.0440693	46.5964	3.70973	0.00435435
3m - 8m	0.21207	0.0440693	46.5964	4.81219	0.000345095
3m - 9m	0.1456	0.0440693	46.5964	3.30389	0.00965186
3m - 10m	0.109276	0.0440693	46.5964	2.47965	0.0515674
3m - 11m	0.103564	0.0440693	46.5964	2.35004	0.0625145
3m - 12m	0.066825	0.0440693	46.5964	1.51636	0.239357
3m - Mother	0.0892379	0.0518348	38.1778	1.72158	0.176767
4m - 5m	-0.0347489	0.0440693	46.5964	-0.788507	0.556758
4m - 6m	0.0784	0.0440693	46.5964	1.77902	0.161744
4m - 7m	0.147453	0.0440693	46.5964	3.34593	0.00965186
4m - 8m	0.196038	0.0440693	46.5964	4.4484	0.000810662
4m - 9m	0.129568	0.0440693	46.5964	2.9401	0.0231735
4m - 10m	0.0932441	0.0440693	46.5964	2.11585	0.0927046
4m - 11m	0.0875323	0.0440693	46.5964	1.98624	0.115762
4m - 12m	0.0507928	0.0440693	46.5964	1.15257	0.374226
4m - Mother	0.0732057	0.0518348	38.1778	1.41229	0.264962
5m - 6m	0.113149	0.0440693	46.5964	2.56752	0.0439197
5m - 7m	0.182202	0.0440693	46.5964	4.13444	0.00167215
5m - 8m	0.230786	0.0440693	46.5964	5.2369	0.000174538
5m - 9m	0.164317	0.0440693	46.5964	3.7286	0.00435435
5m - 10m	0.127993	0.0440693	46.5964	2.90436	0.0236766
5m - 11m	0.122281	0.0440693	46.5964	2.77475	0.0313531
5m - 12m	0.0855417	0.0440693	46.5964	1.94107	0.123404
5m - Mother	0.107955	0.0518348	38.1778	2.08267	0.100172
6m - 7m	0.0690528	0.0440693	46.5964	1.56692	0.2255
6m - 8m	0.117638	0.0440693	46.5964	2.66938	0.0395301
6m - 9m	0.0511679	0.0440693	46.5964	1.16108	0.374226
6m - 10m	0.0148441	0.0440693	46.5964	0.336835	0.808862
6m - 11m	0.0091323	0.0440693	46.5964	0.207226	0.8958
6m - 12m	-0.0276072	0.0440693	46.5964	-0.62645	0.65677
6m - Mother	-0.00519426	0.0518348	38.1778	-0.100208	0.930934
7m - 8m	0.0485848	0.0440693	46.5964	1.10246	0.398554
7m - 9m	-0.0178849	0.0440693	46.5964	-0.405836	0.791033
7m - 10m	-0.0542087	0.0440693	46.5964	-1.23008	0.34101
7m - 11m	-0.0599205	0.0440693	46.5964	-1.35969	0.283154
7m - 12m	-0.09666	0.0440693	46.5964	-2.19337	0.0841934
7m - Mother	-0.0742471	0.0518348	38.1778	-1.43238	0.264962
8m - 9m	-0.0664697	0.0440693	46.5964	-1.5083	0.239357
8m - 10m	-0.102794	0.0440693	46.5964	-2.33254	0.0625145
8m - 11m	-0.108505	0.0440693	46.5964	-2.46215	0.0515674
8m - 12m	-0.145245	0.0440693	46.5964	-3.29583	0.00965186
8m - Mother	-0.122832	0.0518348	38.1778	-2.36968	0.0625145
9m - 10m	-0.0363238	0.0440693	46.5964	-0.824244	0.5382
9m - 11m	-0.0420356	0.0440693	46.5964	-0.953854	0.461798
9m - 12m	-0.0787751	0.0440693	46.5964	-1.78753	0.161744
9m - Mother	-0.0563622	0.0518348	38.1778	-1.08734	0.40339
10m - 11m	-0.00571178	0.0440693	46.5964	-0.129609	0.917601
10m - 12m	-0.0424513	0.0440693	46.5964	-0.963285	0.461798
10m - Mother	-0.0200383	0.0518348	38.1778	-0.386581	0.79763
11m - 12m	-0.0367395	0.0440693	46.5964	-0.833676	0.5382
11m - Mother	-0.0143266	0.0518348	38.1778	-0.276389	0.849052
12m - Mother	0.022413	0.0518348	38.1778	0.432392	0.791033

## Sheet: LMM_Axis1_summary
Estimate	Std. Error	t value	Effect
-0.0378765	0.0774186	-0.489243	(Intercept)
0.00786727	0.089556	0.0878475	Age1m
0.0255689	0.089556	0.285507	Age2m
-0.112498	0.089556	-1.25618	Age3m
-0.0541043	0.089556	-0.604139	Age4m
0.0192707	0.089556	0.21518	Age5m
-0.0329405	0.089556	-0.36782	Age6m
-0.0678098	0.089556	-0.757177	Age7m
-0.0464995	0.089556	-0.519223	Age8m
0.0910814	0.089556	1.01703	Age9m
0.128026	0.089556	1.42956	Age10m
0.177147	0.089556	1.97806	Age11m
0.167513	0.089556	1.87048	Age12m
0.257752	0.0952911	2.70489	AgeMother

## Sheet: LMM_Axis2_summary
Estimate	Std. Error	t value	Effect
0.0773766	0.0523431	1.47826	(Intercept)
0.0381375	0.0590572	0.645773	Age1m
-0.00884595	0.0590572	-0.149786	Age2m
-0.00826688	0.0590572	-0.139981	Age3m
-0.0242991	0.0590572	-0.41145	Age4m
0.0104498	0.0590572	0.176944	Age5m
-0.102699	0.0590572	-1.73898	Age6m
-0.171752	0.0590572	-2.90823	Age7m
-0.220337	0.0590572	-3.7309	Age8m
-0.153867	0.0590572	-2.60539	Age9m
-0.117543	0.0590572	-1.99033	Age10m
-0.111831	0.0590572	-1.89361	Age11m
-0.0750919	0.0590572	-1.27151	Age12m
-0.0975048	0.0650577	-1.49874	AgeMother
