# Supplementary material for: Development of gut microbiota composition in captive Asian elephants: a year-long analysis
Source: Sci Rep. 2026 Apr 1;16:15411. doi: 10.1038/s41598-026-46586-8 (PMC13184109; doi:10.1038/s41598-026-46586-8)
Supplement: Supplementary file 7 — Supplementary Material 7 [file 41598_2026_46586_MOESM7_ESM.xlsx]

## Sheet: lmm_chao1_cat_anova
	Sum Sq	Mean Sq	NumDF	DenDF	F value	Pr(>F)
Age_factor	1.21074e+06	93133.7	13	29.1378	3.69851	0.00162761

## Sheet: lmm_chao1_cat_posthoc
contrast	estimate	SE	df	t.ratio	p.value
0m - 1m	245.734	158.687	30.4638	1.54855	0.251296
0m - 2m	270.02	158.687	30.4638	1.7016	0.214538
0m - 3m	375.818	158.687	30.4638	2.36831	0.0793139
0m - 4m	365.485	146.482	30.6623	2.49509	0.0754936
0m - 5m	287.952	146.482	30.6623	1.96579	0.151931
0m - 6m	346.718	140.211	30.8462	2.47283	0.0754936
0m - 7m	230.43	140.211	30.8462	1.64345	0.233734
0m - 8m	176.729	136.552	31.0472	1.29423	0.345685
0m - 9m	79.3383	136.552	31.0472	0.581012	0.695322
0m - 10m	-61.3494	136.552	31.0472	-0.449276	0.746602
0m - 11m	-0.372697	136.552	31.0472	-0.00272934	0.99784
0m - 12m	59.0887	136.552	31.0472	0.43272	0.750704
0m - Mother	-334.365	178.297	23.9221	-1.87533	0.179555
1m - 2m	24.2867	158.687	30.4638	0.153048	0.9198
1m - 3m	130.084	158.687	30.4638	0.819757	0.597102
1m - 4m	119.751	146.482	30.6623	0.817518	0.597102
1m - 5m	42.2185	146.482	30.6623	0.288217	0.85469
1m - 6m	100.984	140.211	30.8462	0.720231	0.657414
1m - 7m	-15.3036	140.211	30.8462	-0.109147	0.934327
1m - 8m	-69.005	136.552	31.0472	-0.50534	0.734233
1m - 9m	-166.395	136.552	31.0472	-1.21855	0.384173
1m - 10m	-307.083	136.552	31.0472	-2.24884	0.0963392
1m - 11m	-246.106	136.552	31.0472	-1.80229	0.19449
1m - 12m	-186.645	136.552	31.0472	-1.36684	0.311616
1m - Mother	-580.099	178.297	23.9221	-3.25356	0.0279793
2m - 3m	105.798	158.687	30.4638	0.666709	0.682468
2m - 4m	95.4648	146.482	30.6623	0.651718	0.685056
2m - 5m	17.9319	146.482	30.6623	0.122417	0.934164
2m - 6m	76.6977	140.211	30.8462	0.547016	0.713809
2m - 7m	-39.5903	140.211	30.8462	-0.282362	0.85469
2m - 8m	-93.2917	136.552	31.0472	-0.683196	0.678493
2m - 9m	-190.682	136.552	31.0472	-1.39641	0.301867
2m - 10m	-331.37	136.552	31.0472	-2.4267	0.0754936
2m - 11m	-270.393	136.552	31.0472	-1.98015	0.151511
2m - 12m	-210.932	136.552	31.0472	-1.5447	0.251296
2m - Mother	-604.385	178.297	23.9221	-3.38977	0.0275866
3m - 4m	-10.333	146.482	30.6623	-0.0705414	0.954712
3m - 5m	-87.866	146.482	30.6623	-0.599843	0.695322
3m - 6m	-29.1001	140.211	30.8462	-0.207545	0.900838
3m - 7m	-145.388	140.211	30.8462	-1.03692	0.467424
3m - 8m	-199.09	136.552	31.0472	-1.45798	0.287651
3m - 9m	-296.48	136.552	31.0472	-2.17119	0.110605
3m - 10m	-437.168	136.552	31.0472	-3.20148	0.0279793
3m - 11m	-376.191	136.552	31.0472	-2.75493	0.0590345
3m - 12m	-316.73	136.552	31.0472	-2.31948	0.0850897
3m - Mother	-710.183	178.297	23.9221	-3.98315	0.0148803
4m - 5m	-77.533	129.567	30.4638	-0.5984	0.695322
4m - 6m	-18.7671	122.433	30.6817	-0.153284	0.9198
4m - 7m	-135.055	122.433	30.6817	-1.10309	0.437058
4m - 8m	-188.756	118.225	30.9387	-1.59659	0.245753
4m - 9m	-286.147	118.225	30.9387	-2.42036	0.0754936
4m - 10m	-426.835	118.225	30.9387	-3.61036	0.0179491
4m - 11m	-365.858	118.225	30.9387	-3.0946	0.0291215
4m - 12m	-306.396	118.225	30.9387	-2.59164	0.0724129
4m - Mother	-699.85	164.683	19.9495	-4.24969	0.0148803
5m - 6m	58.7659	122.433	30.6817	0.479983	0.739291
5m - 7m	-57.5222	122.433	30.6817	-0.469825	0.739291
5m - 8m	-111.224	118.225	30.9387	-0.94078	0.519736
5m - 9m	-208.614	118.225	30.9387	-1.76455	0.19941
5m - 10m	-349.302	118.225	30.9387	-2.95455	0.0386017
5m - 11m	-288.325	118.225	30.9387	-2.43879	0.0754936
5m - 12m	-228.864	118.225	30.9387	-1.93583	0.156903
5m - Mother	-622.317	164.683	19.9495	-3.77888	0.0179491
6m - 7m	-116.288	112.208	30.4638	-1.03636	0.467424
6m - 8m	-169.989	107.601	30.7558	-1.57982	0.246056
6m - 9m	-267.38	107.601	30.7558	-2.48493	0.0754936
6m - 10m	-408.068	107.601	30.7558	-3.79242	0.0148803
6m - 11m	-347.091	107.601	30.7558	-3.22573	0.0279793
6m - 12m	-287.629	107.601	30.7558	-2.67312	0.063784
6m - Mother	-681.083	157.23	17.6979	-4.33177	0.0148803
7m - 8m	-53.7014	107.601	30.7558	-0.49908	0.734233
7m - 9m	-151.092	107.601	30.7558	-1.40419	0.301867
7m - 10m	-291.78	107.601	30.7558	-2.71169	0.0617404
7m - 11m	-230.803	107.601	30.7558	-2.14499	0.113648
7m - 12m	-171.341	107.601	30.7558	-1.59238	0.245753
7m - Mother	-564.795	157.23	17.6979	-3.59216	0.0275866
8m - 9m	-97.3905	100.362	30.4638	-0.97039	0.506459
8m - 10m	-238.078	100.362	30.4638	-2.37219	0.0793139
8m - 11m	-177.101	100.362	30.4638	-1.76462	0.19941
8m - 12m	-117.64	100.362	30.4638	-1.17215	0.399475
8m - Mother	-511.094	152.368	16.276	-3.35435	0.0291215
9m - 10m	-140.688	100.362	30.4638	-1.4018	0.301867
9m - 11m	-79.711	100.362	30.4638	-0.794233	0.606485
9m - 12m	-20.2495	100.362	30.4638	-0.201765	0.900838
9m - Mother	-413.703	152.368	16.276	-2.71516	0.0724129
10m - 11m	60.9767	100.362	30.4638	0.607566	0.695322
10m - 12m	120.438	100.362	30.4638	1.20003	0.388985
10m - Mother	-273.015	152.368	16.276	-1.79182	0.203687
11m - 12m	59.4614	100.362	30.4638	0.592468	0.695322
11m - Mother	-333.992	152.368	16.276	-2.19202	0.119257
12m - Mother	-393.454	152.368	16.276	-2.58227	0.0754936

## Sheet: lmm_chao1_cat_summary
	Estimate	Std. Error	df	t value	Pr(>|t|)
(Intercept)	1002.62	130.818	31.4042	7.66428	1.11025219596935e-08
Age_factor1m	-245.734	158.687	30.3918	-1.54855	0.131842
Age_factor2m	-270.02	158.687	30.3918	-1.7016	0.0990417
Age_factor3m	-375.818	158.687	30.3918	-2.36831	0.0244205
Age_factor4m	-365.485	146.25	30.5924	-2.49904	0.0180386
Age_factor5m	-287.952	146.25	30.5924	-1.9689	0.0580811
Age_factor6m	-346.718	139.79	30.7783	-2.48027	0.0188076
Age_factor7m	-230.43	139.79	30.7783	-1.6484	0.109443
Age_factor8m	-176.729	135.941	30.9815	-1.30004	0.203175
Age_factor9m	-79.3383	135.941	30.9815	-0.583625	0.563698
Age_factor10m	61.3494	135.941	30.9815	0.451296	0.65492
Age_factor11m	0.372697	135.941	30.9815	0.00274161	0.99783
Age_factor12m	-59.0887	135.941	30.9815	-0.434666	0.666818
Age_factorMother	334.365	177.829	23.7991	1.88026	0.0723673
