# Supplementary material for: Development of gut microbiota composition in captive Asian elephants: a year-long analysis
Source: Sci Rep. 2026 Apr 1;16:15411. doi: 10.1038/s41598-026-46586-8 (PMC13184109; doi:10.1038/s41598-026-46586-8)
Supplement: Supplementary file 8 — Supplementary Material 8 [file 41598_2026_46586_MOESM8_ESM.xlsx]

## Sheet: Own_vs_other_mothers_data
Sample1	Sample2	Distance	Elephant.id1	Sample.code1	Age1	Age.camp1	Camp1	Sex1	group_label1	Elephant.id2	Sample.code2	Age2	Age.camp2	Camp2	Sex2	group_label2	pair_type	Metric
DNA-10	DNA-11	1	MM-2	MMG102m5	5m	MM-5m	MM	Male	5m	BC-1mom	BCG101mom	Mother	BC-mom	BC-mom	Female	Mother	Other_mother	Bray-Curtis
DNA-1	DNA-11	1	MM-1	MMG101m1	1m	MM-1m	MM	Female	1m	BC-1mom	BCG101mom	Mother	BC-mom	BC-mom	Female	Mother	Other_mother	Bray-Curtis
DNA-2	DNA-11	1	MM-1	MMG101m2	2m	MM-2m	MM	Female	2m	BC-1mom	BCG101mom	Mother	BC-mom	BC-mom	Female	Mother	Other_mother	Bray-Curtis
DNA-39	DNA-11	1	BC-3	BCG103m1	1m	BC-1m	BC	Female	1m	BC-1mom	BCG101mom	Mother	BC-mom	BC-mom	Female	Mother	Other_mother	Bray-Curtis
DNA-3	DNA-11	1	MM-1	MMG101m3	3m	MM-3m	MM	Female	3m	BC-1mom	BCG101mom	Mother	BC-mom	BC-mom	Female	Mother	Other_mother	Bray-Curtis
DNA-40	DNA-11	1	BC-3	BCG103m2	2m	BC-2m	BC	Female	2m	BC-1mom	BCG101mom	Mother	BC-mom	BC-mom	Female	Mother	Other_mother	Bray-Curtis
DNA-41	DNA-11	1	BC-3	BCG103m3	3m	BC-3m	BC	Female	3m	BC-1mom	BCG101mom	Mother	BC-mom	BC-mom	Female	Mother	Other_mother	Bray-Curtis
DNA-43	DNA-11	1	MM-1	MMG101m6	6m	MM-6m	MM	Female	6m	BC-1mom	BCG101mom	Mother	BC-mom	BC-mom	Female	Mother	Other_mother	Bray-Curtis
DNA-44	DNA-11	1	MM-1	MMG101m7	7m	MM-7m	MM	Female	7m	BC-1mom	BCG101mom	Mother	BC-mom	BC-mom	Female	Mother	Other_mother	Bray-Curtis
DNA-4	DNA-11	1	MM-1	MMG101m4	4m	MM-4m	MM	Female	4m	BC-1mom	BCG101mom	Mother	BC-mom	BC-mom	Female	Mother	Other_mother	Bray-Curtis
DNA-5	DNA-11	1	MM-1	MMG101m5	5m	MM-5m	MM	Female	5m	BC-1mom	BCG101mom	Mother	BC-mom	BC-mom	Female	Mother	Other_mother	Bray-Curtis
DNA-6	DNA-11	1	MM-2	MMG102m1	1m	MM-1m	MM	Male	1m	BC-1mom	BCG101mom	Mother	BC-mom	BC-mom	Female	Mother	Other_mother	Bray-Curtis
DNA-7	DNA-11	1	MM-2	MMG102m2	2m	MM-2m	MM	Male	2m	BC-1mom	BCG101mom	Mother	BC-mom	BC-mom	Female	Mother	Other_mother	Bray-Curtis
DNA-8	DNA-11	1	MM-2	MMG102m3	3m	MM-3m	MM	Male	3m	BC-1mom	BCG101mom	Mother	BC-mom	BC-mom	Female	Mother	Other_mother	Bray-Curtis
DNA-9	DNA-11	1	MM-2	MMG102m4	4m	MM-4m	MM	Male	4m	BC-1mom	BCG101mom	Mother	BC-mom	BC-mom	Female	Mother	Other_mother	Bray-Curtis
DNA_12	DNA-11	1	BC-1	BCG101m0	0m	BC-0m	BC	Male	0m	BC-1mom	BCG101mom	Mother	BC-mom	BC-mom	Female	Mother	Own_mother	Bray-Curtis
DNA_13	DNA-11	1	BC-1	BCG101m1	1m	BC-1m	BC	Male	1m	BC-1mom	BCG101mom	Mother	BC-mom	BC-mom	Female	Mother	Own_mother	Bray-Curtis
DNA_14	DNA-11	1	BC-1	BCG101m2	2m	BC-2m	BC	Male	2m	BC-1mom	BCG101mom	Mother	BC-mom	BC-mom	Female	Mother	Own_mother	Bray-Curtis
DNA_15	DNA-11	1	BC-1	BCG101m3	3m	BC-3m	BC	Male	3m	BC-1mom	BCG101mom	Mother	BC-mom	BC-mom	Female	Mother	Own_mother	Bray-Curtis
DNA_16	DNA-11	1	BC-1	BCG101m4	4m	BC-4m	BC	Male	4m	BC-1mom	BCG101mom	Mother	BC-mom	BC-mom	Female	Mother	Own_mother	Bray-Curtis
DNA_17	DNA-11	1	BC-1	BCG101m5	5m	BC-5m	BC	Male	5m	BC-1mom	BCG101mom	Mother	BC-mom	BC-mom	Female	Mother	Own_mother	Bray-Curtis
DNA_18	DNA-11	1	BC-1	BCG101m6	6m	BC-6m	BC	Male	6m	BC-1mom	BCG101mom	Mother	BC-mom	BC-mom	Female	Mother	Own_mother	Bray-Curtis
DNA_19	DNA-11	1	BC-1	BCG101m7	7m	BC-7m	BC	Male	7m	BC-1mom	BCG101mom	Mother	BC-mom	BC-mom	Female	Mother	Own_mother	Bray-Curtis
DNA_20	DNA-11	1	BC-1	BCG101m8	8m	BC-8m	BC	Male	8m	BC-1mom	BCG101mom	Mother	BC-mom	BC-mom	Female	Mother	Own_mother	Bray-Curtis
DNA_21	DNA-11	1	BC-1	BCG101m9	9m	BC-9m	BC	Male	9m	BC-1mom	BCG101mom	Mother	BC-mom	BC-mom	Female	Mother	Own_mother	Bray-Curtis
DNA_22	DNA-11	1	BC-1	BCG101m10	10m	BC-10m	BC	Male	10m	BC-1mom	BCG101mom	Mother	BC-mom	BC-mom	Female	Mother	Own_mother	Bray-Curtis
DNA_23	DNA-11	0.869786	BC-1	BCG101m11	11m	BC-11m	BC	Male	11m	BC-1mom	BCG101mom	Mother	BC-mom	BC-mom	Female	Mother	Own_mother	Bray-Curtis
DNA_24	DNA-11	1	BC-1	BCG101m12	12m	BC-12m	BC	Male	12m	BC-1mom	BCG101mom	Mother	BC-mom	BC-mom	Female	Mother	Own_mother	Bray-Curtis
DNA_25	DNA-11	1	BC-2	BCG102m0	0m	BC-0m	BC	Male	0m	BC-1mom	BCG101mom	Mother	BC-mom	BC-mom	Female	Mother	Other_mother	Bray-Curtis
DNA_26	DNA-11	1	BC-2	BCG102m1	1m	BC-1m	BC	Male	1m	BC-1mom	BCG101mom	Mother	BC-mom	BC-mom	Female	Mother	Other_mother	Bray-Curtis
DNA_27	DNA-11	1	BC-2	BCG102m2	2m	BC-2m	BC	Male	2m	BC-1mom	BCG101mom	Mother	BC-mom	BC-mom	Female	Mother	Other_mother	Bray-Curtis
DNA_28	DNA-11	1	BC-2	BCG102m3	3m	BC-3m	BC	Male	3m	BC-1mom	BCG101mom	Mother	BC-mom	BC-mom	Female	Mother	Other_mother	Bray-Curtis
DNA_29	DNA-11	1	BC-2	BCG102m4	4m	BC-4m	BC	Male	4m	BC-1mom	BCG101mom	Mother	BC-mom	BC-mom	Female	Mother	Other_mother	Bray-Curtis
DNA_30	DNA-11	1	BC-2	BCG102m5	5m	BC-5m	BC	Male	5m	BC-1mom	BCG101mom	Mother	BC-mom	BC-mom	Female	Mother	Other_mother	Bray-Curtis
DNA_31	DNA-11	1	BC-2	BCG102m6	6m	BC-6m	BC	Male	6m	BC-1mom	BCG101mom	Mother	BC-mom	BC-mom	Female	Mother	Other_mother	Bray-Curtis
DNA_32	DNA-11	1	BC-2	BCG102m7	7m	BC-7m	BC	Male	7m	BC-1mom	BCG101mom	Mother	BC-mom	BC-mom	Female	Mother	Other_mother	Bray-Curtis
DNA_33	DNA-11	1	BC-2	BCG102m8	8m	BC-8m	BC	Male	8m	BC-1mom	BCG101mom	Mother	BC-mom	BC-mom	Female	Mother	Other_mother	Bray-Curtis
DNA_35	DNA-11	1	BC-2	BCG102m9	9m	BC-9m	BC	Male	9m	BC-1mom	BCG101mom	Mother	BC-mom	BC-mom	Female	Mother	Other_mother	Bray-Curtis
DNA_36	DNA-11	1	BC-2	BCG102m10	10m	BC-10m	BC	Male	10m	BC-1mom	BCG101mom	Mother	BC-mom	BC-mom	Female	Mother	Other_mother	Bray-Curtis
DNA_37	DNA-11	1	BC-2	BCG102m11	11m	BC-11m	BC	Male	11m	BC-1mom	BCG101mom	Mother	BC-mom	BC-mom	Female	Mother	Other_mother	Bray-Curtis
DNA_38	DNA-11	1	BC-2	BCG102m12	12m	BC-12m	BC	Male	12m	BC-1mom	BCG101mom	Mother	BC-mom	BC-mom	Female	Mother	Other_mother	Bray-Curtis
E32	DNA-11	1	MM-1	MMG101m8	8m	MM-8m	MM	Female	8m	BC-1mom	BCG101mom	Mother	BC-mom	BC-mom	Female	Mother	Other_mother	Bray-Curtis
E33	DNA-11	1	MM-1	MMG101m9	9m	MM-9m	MM	Female	9m	BC-1mom	BCG101mom	Mother	BC-mom	BC-mom	Female	Mother	Other_mother	Bray-Curtis
E34	DNA-11	1	MM-1	MMG101m10	10m	MM-10m	MM	Female	10m	BC-1mom	BCG101mom	Mother	BC-mom	BC-mom	Female	Mother	Other_mother	Bray-Curtis
E35	DNA-11	1	MM-1	MMG101m11	11m	MM-11m	MM	Female	11m	BC-1mom	BCG101mom	Mother	BC-mom	BC-mom	Female	Mother	Other_mother	Bray-Curtis
E36	DNA-11	1	MM-1	MMG101m12	12m	MM-12m	MM	Female	12m	BC-1mom	BCG101mom	Mother	BC-mom	BC-mom	Female	Mother	Other_mother	Bray-Curtis
E38	DNA-11	1	MM-2	MMG102m6	6m	MM-6m	MM	Male	6m	BC-1mom	BCG101mom	Mother	BC-mom	BC-mom	Female	Mother	Other_mother	Bray-Curtis
E39	DNA-11	1	MM-2	MMG102m7	7m	MM-7m	MM	Male	7m	BC-1mom	BCG101mom	Mother	BC-mom	BC-mom	Female	Mother	Other_mother	Bray-Curtis
E40	DNA-11	1	MM-2	MMG102m8	8m	MM-8m	MM	Male	8m	BC-1mom	BCG101mom	Mother	BC-mom	BC-mom	Female	Mother	Other_mother	Bray-Curtis
E41	DNA-11	1	MM-2	MMG102m9	9m	MM-9m	MM	Male	9m	BC-1mom	BCG101mom	Mother	BC-mom	BC-mom	Female	Mother	Other_mother	Bray-Curtis
E42	DNA-11	1	MM-2	MMG102m10	10m	MM-10m	MM	Male	10m	BC-1mom	BCG101mom	Mother	BC-mom	BC-mom	Female	Mother	Other_mother	Bray-Curtis
E43	DNA-11	1	MM-2	MMG102m11	11m	MM-11m	MM	Male	11m	BC-1mom	BCG101mom	Mother	BC-mom	BC-mom	Female	Mother	Other_mother	Bray-Curtis
E44	DNA-11	1	MM-2	MMG102m12	12m	MM-12m	MM	Male	12m	BC-1mom	BCG101mom	Mother	BC-mom	BC-mom	Female	Mother	Other_mother	Bray-Curtis
E46	DNA-11	1	BC-3	BCG103m4	4m	BC-4m	BC	Female	4m	BC-1mom	BCG101mom	Mother	BC-mom	BC-mom	Female	Mother	Other_mother	Bray-Curtis
E47	DNA-11	1	BC-3	BCG103m5	5m	BC-5m	BC	Female	5m	BC-1mom	BCG101mom	Mother	BC-mom	BC-mom	Female	Mother	Other_mother	Bray-Curtis
E48	DNA-11	1	BC-3	BCG103m6	6m	BC-6m	BC	Female	6m	BC-1mom	BCG101mom	Mother	BC-mom	BC-mom	Female	Mother	Other_mother	Bray-Curtis
E49	DNA-11	1	BC-3	BCG103m7	7m	BC-7m	BC	Female	7m	BC-1mom	BCG101mom	Mother	BC-mom	BC-mom	Female	Mother	Other_mother	Bray-Curtis
E50	DNA-11	1	BC-3	BCG103m8	8m	BC-8m	BC	Female	8m	BC-1mom	BCG101mom	Mother	BC-mom	BC-mom	Female	Mother	Other_mother	Bray-Curtis
E51	DNA-11	1	BC-3	BCG103m9	9m	BC-9m	BC	Female	9m	BC-1mom	BCG101mom	Mother	BC-mom	BC-mom	Female	Mother	Other_mother	Bray-Curtis
E52	DNA-11	1	BC-3	BCG103m10	10m	BC-10m	BC	Female	10m	BC-1mom	BCG101mom	Mother	BC-mom	BC-mom	Female	Mother	Other_mother	Bray-Curtis
E53	DNA-11	1	BC-3	BCG103m11	11m	BC-11m	BC	Female	11m	BC-1mom	BCG101mom	Mother	BC-mom	BC-mom	Female	Mother	Other_mother	Bray-Curtis
E54	DNA-11	1	BC-3	BCG103m12	12m	BC-12m	BC	Female	12m	BC-1mom	BCG101mom	Mother	BC-mom	BC-mom	Female	Mother	Other_mother	Bray-Curtis
DNA-10	E31	1	MM-2	MMG102m5	5m	MM-5m	MM	Male	5m	MM-1mom	MMG101mom	Mother	MM-mom	MM-mom	Female	Mother	Other_mother	Bray-Curtis
DNA-1	E31	1	MM-1	MMG101m1	1m	MM-1m	MM	Female	1m	MM-1mom	MMG101mom	Mother	MM-mom	MM-mom	Female	Mother	Own_mother	Bray-Curtis
DNA-2	E31	1	MM-1	MMG101m2	2m	MM-2m	MM	Female	2m	MM-1mom	MMG101mom	Mother	MM-mom	MM-mom	Female	Mother	Own_mother	Bray-Curtis
DNA-39	E31	1	BC-3	BCG103m1	1m	BC-1m	BC	Female	1m	MM-1mom	MMG101mom	Mother	MM-mom	MM-mom	Female	Mother	Other_mother	Bray-Curtis
DNA-3	E31	1	MM-1	MMG101m3	3m	MM-3m	MM	Female	3m	MM-1mom	MMG101mom	Mother	MM-mom	MM-mom	Female	Mother	Own_mother	Bray-Curtis
DNA-40	E31	1	BC-3	BCG103m2	2m	BC-2m	BC	Female	2m	MM-1mom	MMG101mom	Mother	MM-mom	MM-mom	Female	Mother	Other_mother	Bray-Curtis
DNA-41	E31	1	BC-3	BCG103m3	3m	BC-3m	BC	Female	3m	MM-1mom	MMG101mom	Mother	MM-mom	MM-mom	Female	Mother	Other_mother	Bray-Curtis
DNA-43	E31	1	MM-1	MMG101m6	6m	MM-6m	MM	Female	6m	MM-1mom	MMG101mom	Mother	MM-mom	MM-mom	Female	Mother	Own_mother	Bray-Curtis
DNA-44	E31	1	MM-1	MMG101m7	7m	MM-7m	MM	Female	7m	MM-1mom	MMG101mom	Mother	MM-mom	MM-mom	Female	Mother	Own_mother	Bray-Curtis
DNA-4	E31	1	MM-1	MMG101m4	4m	MM-4m	MM	Female	4m	MM-1mom	MMG101mom	Mother	MM-mom	MM-mom	Female	Mother	Own_mother	Bray-Curtis
DNA-5	E31	1	MM-1	MMG101m5	5m	MM-5m	MM	Female	5m	MM-1mom	MMG101mom	Mother	MM-mom	MM-mom	Female	Mother	Own_mother	Bray-Curtis
DNA-6	E31	1	MM-2	MMG102m1	1m	MM-1m	MM	Male	1m	MM-1mom	MMG101mom	Mother	MM-mom	MM-mom	Female	Mother	Other_mother	Bray-Curtis
DNA-7	E31	1	MM-2	MMG102m2	2m	MM-2m	MM	Male	2m	MM-1mom	MMG101mom	Mother	MM-mom	MM-mom	Female	Mother	Other_mother	Bray-Curtis
DNA-8	E31	1	MM-2	MMG102m3	3m	MM-3m	MM	Male	3m	MM-1mom	MMG101mom	Mother	MM-mom	MM-mom	Female	Mother	Other_mother	Bray-Curtis
DNA-9	E31	1	MM-2	MMG102m4	4m	MM-4m	MM	Male	4m	MM-1mom	MMG101mom	Mother	MM-mom	MM-mom	Female	Mother	Other_mother	Bray-Curtis
DNA_12	E31	1	BC-1	BCG101m0	0m	BC-0m	BC	Male	0m	MM-1mom	MMG101mom	Mother	MM-mom	MM-mom	Female	Mother	Other_mother	Bray-Curtis
DNA_13	E31	1	BC-1	BCG101m1	1m	BC-1m	BC	Male	1m	MM-1mom	MMG101mom	Mother	MM-mom	MM-mom	Female	Mother	Other_mother	Bray-Curtis
DNA_14	E31	1	BC-1	BCG101m2	2m	BC-2m	BC	Male	2m	MM-1mom	MMG101mom	Mother	MM-mom	MM-mom	Female	Mother	Other_mother	Bray-Curtis
DNA_15	E31	1	BC-1	BCG101m3	3m	BC-3m	BC	Male	3m	MM-1mom	MMG101mom	Mother	MM-mom	MM-mom	Female	Mother	Other_mother	Bray-Curtis
DNA_16	E31	1	BC-1	BCG101m4	4m	BC-4m	BC	Male	4m	MM-1mom	MMG101mom	Mother	MM-mom	MM-mom	Female	Mother	Other_mother	Bray-Curtis
DNA_17	E31	1	BC-1	BCG101m5	5m	BC-5m	BC	Male	5m	MM-1mom	MMG101mom	Mother	MM-mom	MM-mom	Female	Mother	Other_mother	Bray-Curtis
DNA_18	E31	1	BC-1	BCG101m6	6m	BC-6m	BC	Male	6m	MM-1mom	MMG101mom	Mother	MM-mom	MM-mom	Female	Mother	Other_mother	Bray-Curtis
DNA_19	E31	1	BC-1	BCG101m7	7m	BC-7m	BC	Male	7m	MM-1mom	MMG101mom	Mother	MM-mom	MM-mom	Female	Mother	Other_mother	Bray-Curtis
DNA_20	E31	1	BC-1	BCG101m8	8m	BC-8m	BC	Male	8m	MM-1mom	MMG101mom	Mother	MM-mom	MM-mom	Female	Mother	Other_mother	Bray-Curtis
DNA_21	E31	1	BC-1	BCG101m9	9m	BC-9m	BC	Male	9m	MM-1mom	MMG101mom	Mother	MM-mom	MM-mom	Female	Mother	Other_mother	Bray-Curtis
DNA_22	E31	1	BC-1	BCG101m10	10m	BC-10m	BC	Male	10m	MM-1mom	MMG101mom	Mother	MM-mom	MM-mom	Female	Mother	Other_mother	Bray-Curtis
DNA_23	E31	1	BC-1	BCG101m11	11m	BC-11m	BC	Male	11m	MM-1mom	MMG101mom	Mother	MM-mom	MM-mom	Female	Mother	Other_mother	Bray-Curtis
DNA_24	E31	1	BC-1	BCG101m12	12m	BC-12m	BC	Male	12m	MM-1mom	MMG101mom	Mother	MM-mom	MM-mom	Female	Mother	Other_mother	Bray-Curtis
DNA_25	E31	1	BC-2	BCG102m0	0m	BC-0m	BC	Male	0m	MM-1mom	MMG101mom	Mother	MM-mom	MM-mom	Female	Mother	Other_mother	Bray-Curtis
DNA_26	E31	1	BC-2	BCG102m1	1m	BC-1m	BC	Male	1m	MM-1mom	MMG101mom	Mother	MM-mom	MM-mom	Female	Mother	Other_mother	Bray-Curtis
DNA_27	E31	1	BC-2	BCG102m2	2m	BC-2m	BC	Male	2m	MM-1mom	MMG101mom	Mother	MM-mom	MM-mom	Female	Mother	Other_mother	Bray-Curtis
DNA_28	E31	1	BC-2	BCG102m3	3m	BC-3m	BC	Male	3m	MM-1mom	MMG101mom	Mother	MM-mom	MM-mom	Female	Mother	Other_mother	Bray-Curtis
DNA_29	E31	1	BC-2	BCG102m4	4m	BC-4m	BC	Male	4m	MM-1mom	MMG101mom	Mother	MM-mom	MM-mom	Female	Mother	Other_mother	Bray-Curtis
DNA_30	E31	1	BC-2	BCG102m5	5m	BC-5m	BC	Male	5m	MM-1mom	MMG101mom	Mother	MM-mom	MM-mom	Female	Mother	Other_mother	Bray-Curtis
DNA_31	E31	1	BC-2	BCG102m6	6m	BC-6m	BC	Male	6m	MM-1mom	MMG101mom	Mother	MM-mom	MM-mom	Female	Mother	Other_mother	Bray-Curtis
DNA_32	E31	1	BC-2	BCG102m7	7m	BC-7m	BC	Male	7m	MM-1mom	MMG101mom	Mother	MM-mom	MM-mom	Female	Mother	Other_mother	Bray-Curtis
DNA_33	E31	1	BC-2	BCG102m8	8m	BC-8m	BC	Male	8m	MM-1mom	MMG101mom	Mother	MM-mom	MM-mom	Female	Mother	Other_mother	Bray-Curtis
DNA_35	E31	1	BC-2	BCG102m9	9m	BC-9m	BC	Male	9m	MM-1mom	MMG101mom	Mother	MM-mom	MM-mom	Female	Mother	Other_mother	Bray-Curtis
DNA_36	E31	1	BC-2	BCG102m10	10m	BC-10m	BC	Male	10m	MM-1mom	MMG101mom	Mother	MM-mom	MM-mom	Female	Mother	Other_mother	Bray-Curtis
DNA_37	E31	1	BC-2	BCG102m11	11m	BC-11m	BC	Male	11m	MM-1mom	MMG101mom	Mother	MM-mom	MM-mom	Female	Mother	Other_mother	Bray-Curtis
DNA_38	E31	1	BC-2	BCG102m12	12m	BC-12m	BC	Male	12m	MM-1mom	MMG101mom	Mother	MM-mom	MM-mom	Female	Mother	Other_mother	Bray-Curtis
E32	E31	1	MM-1	MMG101m8	8m	MM-8m	MM	Female	8m	MM-1mom	MMG101mom	Mother	MM-mom	MM-mom	Female	Mother	Own_mother	Bray-Curtis
E33	E31	1	MM-1	MMG101m9	9m	MM-9m	MM	Female	9m	MM-1mom	MMG101mom	Mother	MM-mom	MM-mom	Female	Mother	Own_mother	Bray-Curtis
E34	E31	1	MM-1	MMG101m10	10m	MM-10m	MM	Female	10m	MM-1mom	MMG101mom	Mother	MM-mom	MM-mom	Female	Mother	Own_mother	Bray-Curtis
E35	E31	1	MM-1	MMG101m11	11m	MM-11m	MM	Female	11m	MM-1mom	MMG101mom	Mother	MM-mom	MM-mom	Female	Mother	Own_mother	Bray-Curtis
E36	E31	1	MM-1	MMG101m12	12m	MM-12m	MM	Female	12m	MM-1mom	MMG101mom	Mother	MM-mom	MM-mom	Female	Mother	Own_mother	Bray-Curtis
E38	E31	1	MM-2	MMG102m6	6m	MM-6m	MM	Male	6m	MM-1mom	MMG101mom	Mother	MM-mom	MM-mom	Female	Mother	Other_mother	Bray-Curtis
E39	E31	1	MM-2	MMG102m7	7m	MM-7m	MM	Male	7m	MM-1mom	MMG101mom	Mother	MM-mom	MM-mom	Female	Mother	Other_mother	Bray-Curtis
E40	E31	1	MM-2	MMG102m8	8m	MM-8m	MM	Male	8m	MM-1mom	MMG101mom	Mother	MM-mom	MM-mom	Female	Mother	Other_mother	Bray-Curtis
E41	E31	1	MM-2	MMG102m9	9m	MM-9m	MM	Male	9m	MM-1mom	MMG101mom	Mother	MM-mom	MM-mom	Female	Mother	Other_mother	Bray-Curtis
E42	E31	1	MM-2	MMG102m10	10m	MM-10m	MM	Male	10m	MM-1mom	MMG101mom	Mother	MM-mom	MM-mom	Female	Mother	Other_mother	Bray-Curtis
E43	E31	1	MM-2	MMG102m11	11m	MM-11m	MM	Male	11m	MM-1mom	MMG101mom	Mother	MM-mom	MM-mom	Female	Mother	Other_mother	Bray-Curtis
E44	E31	1	MM-2	MMG102m12	12m	MM-12m	MM	Male	12m	MM-1mom	MMG101mom	Mother	MM-mom	MM-mom	Female	Mother	Other_mother	Bray-Curtis
E46	E31	1	BC-3	BCG103m4	4m	BC-4m	BC	Female	4m	MM-1mom	MMG101mom	Mother	MM-mom	MM-mom	Female	Mother	Other_mother	Bray-Curtis
E47	E31	1	BC-3	BCG103m5	5m	BC-5m	BC	Female	5m	MM-1mom	MMG101mom	Mother	MM-mom	MM-mom	Female	Mother	Other_mother	Bray-Curtis
E48	E31	1	BC-3	BCG103m6	6m	BC-6m	BC	Female	6m	MM-1mom	MMG101mom	Mother	MM-mom	MM-mom	Female	Mother	Other_mother	Bray-Curtis
E49	E31	1	BC-3	BCG103m7	7m	BC-7m	BC	Female	7m	MM-1mom	MMG101mom	Mother	MM-mom	MM-mom	Female	Mother	Other_mother	Bray-Curtis
E50	E31	1	BC-3	BCG103m8	8m	BC-8m	BC	Female	8m	MM-1mom	MMG101mom	Mother	MM-mom	MM-mom	Female	Mother	Other_mother	Bray-Curtis
E51	E31	1	BC-3	BCG103m9	9m	BC-9m	BC	Female	9m	MM-1mom	MMG101mom	Mother	MM-mom	MM-mom	Female	Mother	Other_mother	Bray-Curtis
E52	E31	1	BC-3	BCG103m10	10m	BC-10m	BC	Female	10m	MM-1mom	MMG101mom	Mother	MM-mom	MM-mom	Female	Mother	Other_mother	Bray-Curtis
E53	E31	1	BC-3	BCG103m11	11m	BC-11m	BC	Female	11m	MM-1mom	MMG101mom	Mother	MM-mom	MM-mom	Female	Mother	Other_mother	Bray-Curtis
E54	E31	1	BC-3	BCG103m12	12m	BC-12m	BC	Female	12m	MM-1mom	MMG101mom	Mother	MM-mom	MM-mom	Female	Mother	Other_mother	Bray-Curtis
DNA-10	E37	1	MM-2	MMG102m5	5m	MM-5m	MM	Male	5m	MM-2mom	MMG102mom	Mother	MM-mom	MM-mom	Female	Mother	Own_mother	Bray-Curtis
DNA-1	E37	1	MM-1	MMG101m1	1m	MM-1m	MM	Female	1m	MM-2mom	MMG102mom	Mother	MM-mom	MM-mom	Female	Mother	Other_mother	Bray-Curtis
DNA-2	E37	1	MM-1	MMG101m2	2m	MM-2m	MM	Female	2m	MM-2mom	MMG102mom	Mother	MM-mom	MM-mom	Female	Mother	Other_mother	Bray-Curtis
DNA-39	E37	1	BC-3	BCG103m1	1m	BC-1m	BC	Female	1m	MM-2mom	MMG102mom	Mother	MM-mom	MM-mom	Female	Mother	Other_mother	Bray-Curtis
DNA-3	E37	1	MM-1	MMG101m3	3m	MM-3m	MM	Female	3m	MM-2mom	MMG102mom	Mother	MM-mom	MM-mom	Female	Mother	Other_mother	Bray-Curtis
DNA-40	E37	1	BC-3	BCG103m2	2m	BC-2m	BC	Female	2m	MM-2mom	MMG102mom	Mother	MM-mom	MM-mom	Female	Mother	Other_mother	Bray-Curtis
DNA-41	E37	1	BC-3	BCG103m3	3m	BC-3m	BC	Female	3m	MM-2mom	MMG102mom	Mother	MM-mom	MM-mom	Female	Mother	Other_mother	Bray-Curtis
DNA-43	E37	1	MM-1	MMG101m6	6m	MM-6m	MM	Female	6m	MM-2mom	MMG102mom	Mother	MM-mom	MM-mom	Female	Mother	Other_mother	Bray-Curtis
DNA-44	E37	1	MM-1	MMG101m7	7m	MM-7m	MM	Female	7m	MM-2mom	MMG102mom	Mother	MM-mom	MM-mom	Female	Mother	Other_mother	Bray-Curtis
DNA-4	E37	1	MM-1	MMG101m4	4m	MM-4m	MM	Female	4m	MM-2mom	MMG102mom	Mother	MM-mom	MM-mom	Female	Mother	Other_mother	Bray-Curtis
DNA-5	E37	1	MM-1	MMG101m5	5m	MM-5m	MM	Female	5m	MM-2mom	MMG102mom	Mother	MM-mom	MM-mom	Female	Mother	Other_mother	Bray-Curtis
DNA-6	E37	1	MM-2	MMG102m1	1m	MM-1m	MM	Male	1m	MM-2mom	MMG102mom	Mother	MM-mom	MM-mom	Female	Mother	Own_mother	Bray-Curtis
DNA-7	E37	1	MM-2	MMG102m2	2m	MM-2m	MM	Male	2m	MM-2mom	MMG102mom	Mother	MM-mom	MM-mom	Female	Mother	Own_mother	Bray-Curtis
DNA-8	E37	1	MM-2	MMG102m3	3m	MM-3m	MM	Male	3m	MM-2mom	MMG102mom	Mother	MM-mom	MM-mom	Female	Mother	Own_mother	Bray-Curtis
DNA-9	E37	1	MM-2	MMG102m4	4m	MM-4m	MM	Male	4m	MM-2mom	MMG102mom	Mother	MM-mom	MM-mom	Female	Mother	Own_mother	Bray-Curtis
DNA_12	E37	1	BC-1	BCG101m0	0m	BC-0m	BC	Male	0m	MM-2mom	MMG102mom	Mother	MM-mom	MM-mom	Female	Mother	Other_mother	Bray-Curtis
DNA_13	E37	1	BC-1	BCG101m1	1m	BC-1m	BC	Male	1m	MM-2mom	MMG102mom	Mother	MM-mom	MM-mom	Female	Mother	Other_mother	Bray-Curtis
DNA_14	E37	1	BC-1	BCG101m2	2m	BC-2m	BC	Male	2m	MM-2mom	MMG102mom	Mother	MM-mom	MM-mom	Female	Mother	Other_mother	Bray-Curtis
DNA_15	E37	1	BC-1	BCG101m3	3m	BC-3m	BC	Male	3m	MM-2mom	MMG102mom	Mother	MM-mom	MM-mom	Female	Mother	Other_mother	Bray-Curtis
DNA_16	E37	1	BC-1	BCG101m4	4m	BC-4m	BC	Male	4m	MM-2mom	MMG102mom	Mother	MM-mom	MM-mom	Female	Mother	Other_mother	Bray-Curtis
DNA_17	E37	1	BC-1	BCG101m5	5m	BC-5m	BC	Male	5m	MM-2mom	MMG102mom	Mother	MM-mom	MM-mom	Female	Mother	Other_mother	Bray-Curtis
DNA_18	E37	1	BC-1	BCG101m6	6m	BC-6m	BC	Male	6m	MM-2mom	MMG102mom	Mother	MM-mom	MM-mom	Female	Mother	Other_mother	Bray-Curtis
DNA_19	E37	1	BC-1	BCG101m7	7m	BC-7m	BC	Male	7m	MM-2mom	MMG102mom	Mother	MM-mom	MM-mom	Female	Mother	Other_mother	Bray-Curtis
DNA_20	E37	1	BC-1	BCG101m8	8m	BC-8m	BC	Male	8m	MM-2mom	MMG102mom	Mother	MM-mom	MM-mom	Female	Mother	Other_mother	Bray-Curtis
DNA_21	E37	1	BC-1	BCG101m9	9m	BC-9m	BC	Male	9m	MM-2mom	MMG102mom	Mother	MM-mom	MM-mom	Female	Mother	Other_mother	Bray-Curtis
DNA_22	E37	1	BC-1	BCG101m10	10m	BC-10m	BC	Male	10m	MM-2mom	MMG102mom	Mother	MM-mom	MM-mom	Female	Mother	Other_mother	Bray-Curtis
DNA_23	E37	1	BC-1	BCG101m11	11m	BC-11m	BC	Male	11m	MM-2mom	MMG102mom	Mother	MM-mom	MM-mom	Female	Mother	Other_mother	Bray-Curtis
DNA_24	E37	1	BC-1	BCG101m12	12m	BC-12m	BC	Male	12m	MM-2mom	MMG102mom	Mother	MM-mom	MM-mom	Female	Mother	Other_mother	Bray-Curtis
DNA_25	E37	1	BC-2	BCG102m0	0m	BC-0m	BC	Male	0m	MM-2mom	MMG102mom	Mother	MM-mom	MM-mom	Female	Mother	Other_mother	Bray-Curtis
DNA_26	E37	1	BC-2	BCG102m1	1m	BC-1m	BC	Male	1m	MM-2mom	MMG102mom	Mother	MM-mom	MM-mom	Female	Mother	Other_mother	Bray-Curtis
DNA_27	E37	1	BC-2	BCG102m2	2m	BC-2m	BC	Male	2m	MM-2mom	MMG102mom	Mother	MM-mom	MM-mom	Female	Mother	Other_mother	Bray-Curtis
DNA_28	E37	1	BC-2	BCG102m3	3m	BC-3m	BC	Male	3m	MM-2mom	MMG102mom	Mother	MM-mom	MM-mom	Female	Mother	Other_mother	Bray-Curtis
DNA_29	E37	1	BC-2	BCG102m4	4m	BC-4m	BC	Male	4m	MM-2mom	MMG102mom	Mother	MM-mom	MM-mom	Female	Mother	Other_mother	Bray-Curtis
DNA_30	E37	1	BC-2	BCG102m5	5m	BC-5m	BC	Male	5m	MM-2mom	MMG102mom	Mother	MM-mom	MM-mom	Female	Mother	Other_mother	Bray-Curtis
DNA_31	E37	1	BC-2	BCG102m6	6m	BC-6m	BC	Male	6m	MM-2mom	MMG102mom	Mother	MM-mom	MM-mom	Female	Mother	Other_mother	Bray-Curtis
DNA_32	E37	1	BC-2	BCG102m7	7m	BC-7m	BC	Male	7m	MM-2mom	MMG102mom	Mother	MM-mom	MM-mom	Female	Mother	Other_mother	Bray-Curtis
DNA_33	E37	1	BC-2	BCG102m8	8m	BC-8m	BC	Male	8m	MM-2mom	MMG102mom	Mother	MM-mom	MM-mom	Female	Mother	Other_mother	Bray-Curtis
DNA_35	E37	1	BC-2	BCG102m9	9m	BC-9m	BC	Male	9m	MM-2mom	MMG102mom	Mother	MM-mom	MM-mom	Female	Mother	Other_mother	Bray-Curtis
DNA_36	E37	1	BC-2	BCG102m10	10m	BC-10m	BC	Male	10m	MM-2mom	MMG102mom	Mother	MM-mom	MM-mom	Female	Mother	Other_mother	Bray-Curtis
DNA_37	E37	1	BC-2	BCG102m11	11m	BC-11m	BC	Male	11m	MM-2mom	MMG102mom	Mother	MM-mom	MM-mom	Female	Mother	Other_mother	Bray-Curtis
DNA_38	E37	1	BC-2	BCG102m12	12m	BC-12m	BC	Male	12m	MM-2mom	MMG102mom	Mother	MM-mom	MM-mom	Female	Mother	Other_mother	Bray-Curtis
E32	E37	1	MM-1	MMG101m8	8m	MM-8m	MM	Female	8m	MM-2mom	MMG102mom	Mother	MM-mom	MM-mom	Female	Mother	Other_mother	Bray-Curtis
E33	E37	1	MM-1	MMG101m9	9m	MM-9m	MM	Female	9m	MM-2mom	MMG102mom	Mother	MM-mom	MM-mom	Female	Mother	Other_mother	Bray-Curtis
E34	E37	1	MM-1	MMG101m10	10m	MM-10m	MM	Female	10m	MM-2mom	MMG102mom	Mother	MM-mom	MM-mom	Female	Mother	Other_mother	Bray-Curtis
E35	E37	1	MM-1	MMG101m11	11m	MM-11m	MM	Female	11m	MM-2mom	MMG102mom	Mother	MM-mom	MM-mom	Female	Mother	Other_mother	Bray-Curtis
E36	E37	1	MM-1	MMG101m12	12m	MM-12m	MM	Female	12m	MM-2mom	MMG102mom	Mother	MM-mom	MM-mom	Female	Mother	Other_mother	Bray-Curtis
E38	E37	1	MM-2	MMG102m6	6m	MM-6m	MM	Male	6m	MM-2mom	MMG102mom	Mother	MM-mom	MM-mom	Female	Mother	Own_mother	Bray-Curtis
E39	E37	1	MM-2	MMG102m7	7m	MM-7m	MM	Male	7m	MM-2mom	MMG102mom	Mother	MM-mom	MM-mom	Female	Mother	Own_mother	Bray-Curtis
E40	E37	1	MM-2	MMG102m8	8m	MM-8m	MM	Male	8m	MM-2mom	MMG102mom	Mother	MM-mom	MM-mom	Female	Mother	Own_mother	Bray-Curtis
E41	E37	1	MM-2	MMG102m9	9m	MM-9m	MM	Male	9m	MM-2mom	MMG102mom	Mother	MM-mom	MM-mom	Female	Mother	Own_mother	Bray-Curtis
E42	E37	1	MM-2	MMG102m10	10m	MM-10m	MM	Male	10m	MM-2mom	MMG102mom	Mother	MM-mom	MM-mom	Female	Mother	Own_mother	Bray-Curtis
E43	E37	1	MM-2	MMG102m11	11m	MM-11m	MM	Male	11m	MM-2mom	MMG102mom	Mother	MM-mom	MM-mom	Female	Mother	Own_mother	Bray-Curtis
E44	E37	1	MM-2	MMG102m12	12m	MM-12m	MM	Male	12m	MM-2mom	MMG102mom	Mother	MM-mom	MM-mom	Female	Mother	Own_mother	Bray-Curtis
E46	E37	1	BC-3	BCG103m4	4m	BC-4m	BC	Female	4m	MM-2mom	MMG102mom	Mother	MM-mom	MM-mom	Female	Mother	Other_mother	Bray-Curtis
E47	E37	1	BC-3	BCG103m5	5m	BC-5m	BC	Female	5m	MM-2mom	MMG102mom	Mother	MM-mom	MM-mom	Female	Mother	Other_mother	Bray-Curtis
E48	E37	1	BC-3	BCG103m6	6m	BC-6m	BC	Female	6m	MM-2mom	MMG102mom	Mother	MM-mom	MM-mom	Female	Mother	Other_mother	Bray-Curtis
E49	E37	1	BC-3	BCG103m7	7m	BC-7m	BC	Female	7m	MM-2mom	MMG102mom	Mother	MM-mom	MM-mom	Female	Mother	Other_mother	Bray-Curtis
E50	E37	1	BC-3	BCG103m8	8m	BC-8m	BC	Female	8m	MM-2mom	MMG102mom	Mother	MM-mom	MM-mom	Female	Mother	Other_mother	Bray-Curtis
E51	E37	1	BC-3	BCG103m9	9m	BC-9m	BC	Female	9m	MM-2mom	MMG102mom	Mother	MM-mom	MM-mom	Female	Mother	Other_mother	Bray-Curtis
E52	E37	1	BC-3	BCG103m10	10m	BC-10m	BC	Female	10m	MM-2mom	MMG102mom	Mother	MM-mom	MM-mom	Female	Mother	Other_mother	Bray-Curtis
E53	E37	1	BC-3	BCG103m11	11m	BC-11m	BC	Female	11m	MM-2mom	MMG102mom	Mother	MM-mom	MM-mom	Female	Mother	Other_mother	Bray-Curtis
E54	E37	1	BC-3	BCG103m12	12m	BC-12m	BC	Female	12m	MM-2mom	MMG102mom	Mother	MM-mom	MM-mom	Female	Mother	Other_mother	Bray-Curtis
DNA-10	E45	1	MM-2	MMG102m5	5m	MM-5m	MM	Male	5m	BC-3mom	BCG103mom	Mother	BC-mom	BC-mom	Female	Mother	Other_mother	Bray-Curtis
DNA-1	E45	1	MM-1	MMG101m1	1m	MM-1m	MM	Female	1m	BC-3mom	BCG103mom	Mother	BC-mom	BC-mom	Female	Mother	Other_mother	Bray-Curtis
DNA-2	E45	1	MM-1	MMG101m2	2m	MM-2m	MM	Female	2m	BC-3mom	BCG103mom	Mother	BC-mom	BC-mom	Female	Mother	Other_mother	Bray-Curtis
DNA-39	E45	1	BC-3	BCG103m1	1m	BC-1m	BC	Female	1m	BC-3mom	BCG103mom	Mother	BC-mom	BC-mom	Female	Mother	Own_mother	Bray-Curtis
DNA-3	E45	1	MM-1	MMG101m3	3m	MM-3m	MM	Female	3m	BC-3mom	BCG103mom	Mother	BC-mom	BC-mom	Female	Mother	Other_mother	Bray-Curtis
DNA-40	E45	1	BC-3	BCG103m2	2m	BC-2m	BC	Female	2m	BC-3mom	BCG103mom	Mother	BC-mom	BC-mom	Female	Mother	Own_mother	Bray-Curtis
DNA-41	E45	1	BC-3	BCG103m3	3m	BC-3m	BC	Female	3m	BC-3mom	BCG103mom	Mother	BC-mom	BC-mom	Female	Mother	Own_mother	Bray-Curtis
DNA-43	E45	1	MM-1	MMG101m6	6m	MM-6m	MM	Female	6m	BC-3mom	BCG103mom	Mother	BC-mom	BC-mom	Female	Mother	Other_mother	Bray-Curtis
DNA-44	E45	1	MM-1	MMG101m7	7m	MM-7m	MM	Female	7m	BC-3mom	BCG103mom	Mother	BC-mom	BC-mom	Female	Mother	Other_mother	Bray-Curtis
DNA-4	E45	1	MM-1	MMG101m4	4m	MM-4m	MM	Female	4m	BC-3mom	BCG103mom	Mother	BC-mom	BC-mom	Female	Mother	Other_mother	Bray-Curtis
DNA-5	E45	1	MM-1	MMG101m5	5m	MM-5m	MM	Female	5m	BC-3mom	BCG103mom	Mother	BC-mom	BC-mom	Female	Mother	Other_mother	Bray-Curtis
DNA-6	E45	1	MM-2	MMG102m1	1m	MM-1m	MM	Male	1m	BC-3mom	BCG103mom	Mother	BC-mom	BC-mom	Female	Mother	Other_mother	Bray-Curtis
DNA-7	E45	1	MM-2	MMG102m2	2m	MM-2m	MM	Male	2m	BC-3mom	BCG103mom	Mother	BC-mom	BC-mom	Female	Mother	Other_mother	Bray-Curtis
DNA-8	E45	1	MM-2	MMG102m3	3m	MM-3m	MM	Male	3m	BC-3mom	BCG103mom	Mother	BC-mom	BC-mom	Female	Mother	Other_mother	Bray-Curtis
DNA-9	E45	1	MM-2	MMG102m4	4m	MM-4m	MM	Male	4m	BC-3mom	BCG103mom	Mother	BC-mom	BC-mom	Female	Mother	Other_mother	Bray-Curtis
DNA_12	E45	1	BC-1	BCG101m0	0m	BC-0m	BC	Male	0m	BC-3mom	BCG103mom	Mother	BC-mom	BC-mom	Female	Mother	Other_mother	Bray-Curtis
DNA_13	E45	1	BC-1	BCG101m1	1m	BC-1m	BC	Male	1m	BC-3mom	BCG103mom	Mother	BC-mom	BC-mom	Female	Mother	Other_mother	Bray-Curtis
DNA_14	E45	1	BC-1	BCG101m2	2m	BC-2m	BC	Male	2m	BC-3mom	BCG103mom	Mother	BC-mom	BC-mom	Female	Mother	Other_mother	Bray-Curtis
DNA_15	E45	1	BC-1	BCG101m3	3m	BC-3m	BC	Male	3m	BC-3mom	BCG103mom	Mother	BC-mom	BC-mom	Female	Mother	Other_mother	Bray-Curtis
DNA_16	E45	1	BC-1	BCG101m4	4m	BC-4m	BC	Male	4m	BC-3mom	BCG103mom	Mother	BC-mom	BC-mom	Female	Mother	Other_mother	Bray-Curtis
DNA_17	E45	1	BC-1	BCG101m5	5m	BC-5m	BC	Male	5m	BC-3mom	BCG103mom	Mother	BC-mom	BC-mom	Female	Mother	Other_mother	Bray-Curtis
DNA_18	E45	1	BC-1	BCG101m6	6m	BC-6m	BC	Male	6m	BC-3mom	BCG103mom	Mother	BC-mom	BC-mom	Female	Mother	Other_mother	Bray-Curtis
DNA_19	E45	1	BC-1	BCG101m7	7m	BC-7m	BC	Male	7m	BC-3mom	BCG103mom	Mother	BC-mom	BC-mom	Female	Mother	Other_mother	Bray-Curtis
DNA_20	E45	1	BC-1	BCG101m8	8m	BC-8m	BC	Male	8m	BC-3mom	BCG103mom	Mother	BC-mom	BC-mom	Female	Mother	Other_mother	Bray-Curtis
DNA_21	E45	1	BC-1	BCG101m9	9m	BC-9m	BC	Male	9m	BC-3mom	BCG103mom	Mother	BC-mom	BC-mom	Female	Mother	Other_mother	Bray-Curtis
DNA_22	E45	1	BC-1	BCG101m10	10m	BC-10m	BC	Male	10m	BC-3mom	BCG103mom	Mother	BC-mom	BC-mom	Female	Mother	Other_mother	Bray-Curtis
DNA_23	E45	1	BC-1	BCG101m11	11m	BC-11m	BC	Male	11m	BC-3mom	BCG103mom	Mother	BC-mom	BC-mom	Female	Mother	Other_mother	Bray-Curtis
DNA_24	E45	1	BC-1	BCG101m12	12m	BC-12m	BC	Male	12m	BC-3mom	BCG103mom	Mother	BC-mom	BC-mom	Female	Mother	Other_mother	Bray-Curtis
DNA_25	E45	1	BC-2	BCG102m0	0m	BC-0m	BC	Male	0m	BC-3mom	BCG103mom	Mother	BC-mom	BC-mom	Female	Mother	Other_mother	Bray-Curtis
DNA_26	E45	1	BC-2	BCG102m1	1m	BC-1m	BC	Male	1m	BC-3mom	BCG103mom	Mother	BC-mom	BC-mom	Female	Mother	Other_mother	Bray-Curtis
DNA_27	E45	1	BC-2	BCG102m2	2m	BC-2m	BC	Male	2m	BC-3mom	BCG103mom	Mother	BC-mom	BC-mom	Female	Mother	Other_mother	Bray-Curtis
DNA_28	E45	1	BC-2	BCG102m3	3m	BC-3m	BC	Male	3m	BC-3mom	BCG103mom	Mother	BC-mom	BC-mom	Female	Mother	Other_mother	Bray-Curtis
DNA_29	E45	1	BC-2	BCG102m4	4m	BC-4m	BC	Male	4m	BC-3mom	BCG103mom	Mother	BC-mom	BC-mom	Female	Mother	Other_mother	Bray-Curtis
DNA_30	E45	1	BC-2	BCG102m5	5m	BC-5m	BC	Male	5m	BC-3mom	BCG103mom	Mother	BC-mom	BC-mom	Female	Mother	Other_mother	Bray-Curtis
DNA_31	E45	1	BC-2	BCG102m6	6m	BC-6m	BC	Male	6m	BC-3mom	BCG103mom	Mother	BC-mom	BC-mom	Female	Mother	Other_mother	Bray-Curtis
DNA_32	E45	1	BC-2	BCG102m7	7m	BC-7m	BC	Male	7m	BC-3mom	BCG103mom	Mother	BC-mom	BC-mom	Female	Mother	Other_mother	Bray-Curtis
DNA_33	E45	1	BC-2	BCG102m8	8m	BC-8m	BC	Male	8m	BC-3mom	BCG103mom	Mother	BC-mom	BC-mom	Female	Mother	Other_mother	Bray-Curtis
DNA_35	E45	1	BC-2	BCG102m9	9m	BC-9m	BC	Male	9m	BC-3mom	BCG103mom	Mother	BC-mom	BC-mom	Female	Mother	Other_mother	Bray-Curtis
DNA_36	E45	1	BC-2	BCG102m10	10m	BC-10m	BC	Male	10m	BC-3mom	BCG103mom	Mother	BC-mom	BC-mom	Female	Mother	Other_mother	Bray-Curtis
DNA_37	E45	1	BC-2	BCG102m11	11m	BC-11m	BC	Male	11m	BC-3mom	BCG103mom	Mother	BC-mom	BC-mom	Female	Mother	Other_mother	Bray-Curtis
DNA_38	E45	1	BC-2	BCG102m12	12m	BC-12m	BC	Male	12m	BC-3mom	BCG103mom	Mother	BC-mom	BC-mom	Female	Mother	Other_mother	Bray-Curtis
E32	E45	1	MM-1	MMG101m8	8m	MM-8m	MM	Female	8m	BC-3mom	BCG103mom	Mother	BC-mom	BC-mom	Female	Mother	Other_mother	Bray-Curtis
E33	E45	1	MM-1	MMG101m9	9m	MM-9m	MM	Female	9m	BC-3mom	BCG103mom	Mother	BC-mom	BC-mom	Female	Mother	Other_mother	Bray-Curtis
E34	E45	1	MM-1	MMG101m10	10m	MM-10m	MM	Female	10m	BC-3mom	BCG103mom	Mother	BC-mom	BC-mom	Female	Mother	Other_mother	Bray-Curtis
E35	E45	1	MM-1	MMG101m11	11m	MM-11m	MM	Female	11m	BC-3mom	BCG103mom	Mother	BC-mom	BC-mom	Female	Mother	Other_mother	Bray-Curtis
E36	E45	1	MM-1	MMG101m12	12m	MM-12m	MM	Female	12m	BC-3mom	BCG103mom	Mother	BC-mom	BC-mom	Female	Mother	Other_mother	Bray-Curtis
E38	E45	1	MM-2	MMG102m6	6m	MM-6m	MM	Male	6m	BC-3mom	BCG103mom	Mother	BC-mom	BC-mom	Female	Mother	Other_mother	Bray-Curtis
E39	E45	1	MM-2	MMG102m7	7m	MM-7m	MM	Male	7m	BC-3mom	BCG103mom	Mother	BC-mom	BC-mom	Female	Mother	Other_mother	Bray-Curtis
E40	E45	1	MM-2	MMG102m8	8m	MM-8m	MM	Male	8m	BC-3mom	BCG103mom	Mother	BC-mom	BC-mom	Female	Mother	Other_mother	Bray-Curtis
E41	E45	1	MM-2	MMG102m9	9m	MM-9m	MM	Male	9m	BC-3mom	BCG103mom	Mother	BC-mom	BC-mom	Female	Mother	Other_mother	Bray-Curtis
E42	E45	1	MM-2	MMG102m10	10m	MM-10m	MM	Male	10m	BC-3mom	BCG103mom	Mother	BC-mom	BC-mom	Female	Mother	Other_mother	Bray-Curtis
E43	E45	1	MM-2	MMG102m11	11m	MM-11m	MM	Male	11m	BC-3mom	BCG103mom	Mother	BC-mom	BC-mom	Female	Mother	Other_mother	Bray-Curtis
E44	E45	1	MM-2	MMG102m12	12m	MM-12m	MM	Male	12m	BC-3mom	BCG103mom	Mother	BC-mom	BC-mom	Female	Mother	Other_mother	Bray-Curtis
E46	E45	1	BC-3	BCG103m4	4m	BC-4m	BC	Female	4m	BC-3mom	BCG103mom	Mother	BC-mom	BC-mom	Female	Mother	Own_mother	Bray-Curtis
E47	E45	1	BC-3	BCG103m5	5m	BC-5m	BC	Female	5m	BC-3mom	BCG103mom	Mother	BC-mom	BC-mom	Female	Mother	Own_mother	Bray-Curtis
E48	E45	1	BC-3	BCG103m6	6m	BC-6m	BC	Female	6m	BC-3mom	BCG103mom	Mother	BC-mom	BC-mom	Female	Mother	Own_mother	Bray-Curtis
E49	E45	1	BC-3	BCG103m7	7m	BC-7m	BC	Female	7m	BC-3mom	BCG103mom	Mother	BC-mom	BC-mom	Female	Mother	Own_mother	Bray-Curtis
E50	E45	1	BC-3	BCG103m8	8m	BC-8m	BC	Female	8m	BC-3mom	BCG103mom	Mother	BC-mom	BC-mom	Female	Mother	Own_mother	Bray-Curtis
E51	E45	1	BC-3	BCG103m9	9m	BC-9m	BC	Female	9m	BC-3mom	BCG103mom	Mother	BC-mom	BC-mom	Female	Mother	Own_mother	Bray-Curtis
E52	E45	1	BC-3	BCG103m10	10m	BC-10m	BC	Female	10m	BC-3mom	BCG103mom	Mother	BC-mom	BC-mom	Female	Mother	Own_mother	Bray-Curtis
E53	E45	0.989357	BC-3	BCG103m11	11m	BC-11m	BC	Female	11m	BC-3mom	BCG103mom	Mother	BC-mom	BC-mom	Female	Mother	Own_mother	Bray-Curtis
E54	E45	1	BC-3	BCG103m12	12m	BC-12m	BC	Female	12m	BC-3mom	BCG103mom	Mother	BC-mom	BC-mom	Female	Mother	Own_mother	Bray-Curtis
DNA-10	DNA-11	1	MM-2	MMG102m5	5m	MM-5m	MM	Male	5m	BC-1mom	BCG101mom	Mother	BC-mom	BC-mom	Female	Mother	Other_mother	Jaccard
DNA-1	DNA-11	1	MM-1	MMG101m1	1m	MM-1m	MM	Female	1m	BC-1mom	BCG101mom	Mother	BC-mom	BC-mom	Female	Mother	Other_mother	Jaccard
DNA-2	DNA-11	1	MM-1	MMG101m2	2m	MM-2m	MM	Female	2m	BC-1mom	BCG101mom	Mother	BC-mom	BC-mom	Female	Mother	Other_mother	Jaccard
DNA-39	DNA-11	1	BC-3	BCG103m1	1m	BC-1m	BC	Female	1m	BC-1mom	BCG101mom	Mother	BC-mom	BC-mom	Female	Mother	Other_mother	Jaccard
DNA-3	DNA-11	1	MM-1	MMG101m3	3m	MM-3m	MM	Female	3m	BC-1mom	BCG101mom	Mother	BC-mom	BC-mom	Female	Mother	Other_mother	Jaccard
DNA-40	DNA-11	1	BC-3	BCG103m2	2m	BC-2m	BC	Female	2m	BC-1mom	BCG101mom	Mother	BC-mom	BC-mom	Female	Mother	Other_mother	Jaccard
DNA-41	DNA-11	1	BC-3	BCG103m3	3m	BC-3m	BC	Female	3m	BC-1mom	BCG101mom	Mother	BC-mom	BC-mom	Female	Mother	Other_mother	Jaccard
DNA-43	DNA-11	1	MM-1	MMG101m6	6m	MM-6m	MM	Female	6m	BC-1mom	BCG101mom	Mother	BC-mom	BC-mom	Female	Mother	Other_mother	Jaccard
DNA-44	DNA-11	1	MM-1	MMG101m7	7m	MM-7m	MM	Female	7m	BC-1mom	BCG101mom	Mother	BC-mom	BC-mom	Female	Mother	Other_mother	Jaccard
DNA-4	DNA-11	1	MM-1	MMG101m4	4m	MM-4m	MM	Female	4m	BC-1mom	BCG101mom	Mother	BC-mom	BC-mom	Female	Mother	Other_mother	Jaccard
DNA-5	DNA-11	1	MM-1	MMG101m5	5m	MM-5m	MM	Female	5m	BC-1mom	BCG101mom	Mother	BC-mom	BC-mom	Female	Mother	Other_mother	Jaccard
DNA-6	DNA-11	1	MM-2	MMG102m1	1m	MM-1m	MM	Male	1m	BC-1mom	BCG101mom	Mother	BC-mom	BC-mom	Female	Mother	Other_mother	Jaccard
DNA-7	DNA-11	1	MM-2	MMG102m2	2m	MM-2m	MM	Male	2m	BC-1mom	BCG101mom	Mother	BC-mom	BC-mom	Female	Mother	Other_mother	Jaccard
DNA-8	DNA-11	1	MM-2	MMG102m3	3m	MM-3m	MM	Male	3m	BC-1mom	BCG101mom	Mother	BC-mom	BC-mom	Female	Mother	Other_mother	Jaccard
DNA-9	DNA-11	1	MM-2	MMG102m4	4m	MM-4m	MM	Male	4m	BC-1mom	BCG101mom	Mother	BC-mom	BC-mom	Female	Mother	Other_mother	Jaccard
DNA_12	DNA-11	1	BC-1	BCG101m0	0m	BC-0m	BC	Male	0m	BC-1mom	BCG101mom	Mother	BC-mom	BC-mom	Female	Mother	Own_mother	Jaccard
DNA_13	DNA-11	1	BC-1	BCG101m1	1m	BC-1m	BC	Male	1m	BC-1mom	BCG101mom	Mother	BC-mom	BC-mom	Female	Mother	Own_mother	Jaccard
DNA_14	DNA-11	1	BC-1	BCG101m2	2m	BC-2m	BC	Male	2m	BC-1mom	BCG101mom	Mother	BC-mom	BC-mom	Female	Mother	Own_mother	Jaccard
DNA_15	DNA-11	1	BC-1	BCG101m3	3m	BC-3m	BC	Male	3m	BC-1mom	BCG101mom	Mother	BC-mom	BC-mom	Female	Mother	Own_mother	Jaccard
DNA_16	DNA-11	1	BC-1	BCG101m4	4m	BC-4m	BC	Male	4m	BC-1mom	BCG101mom	Mother	BC-mom	BC-mom	Female	Mother	Own_mother	Jaccard
DNA_17	DNA-11	1	BC-1	BCG101m5	5m	BC-5m	BC	Male	5m	BC-1mom	BCG101mom	Mother	BC-mom	BC-mom	Female	Mother	Own_mother	Jaccard
DNA_18	DNA-11	1	BC-1	BCG101m6	6m	BC-6m	BC	Male	6m	BC-1mom	BCG101mom	Mother	BC-mom	BC-mom	Female	Mother	Own_mother	Jaccard
DNA_19	DNA-11	1	BC-1	BCG101m7	7m	BC-7m	BC	Male	7m	BC-1mom	BCG101mom	Mother	BC-mom	BC-mom	Female	Mother	Own_mother	Jaccard
DNA_20	DNA-11	1	BC-1	BCG101m8	8m	BC-8m	BC	Male	8m	BC-1mom	BCG101mom	Mother	BC-mom	BC-mom	Female	Mother	Own_mother	Jaccard
DNA_21	DNA-11	1	BC-1	BCG101m9	9m	BC-9m	BC	Male	9m	BC-1mom	BCG101mom	Mother	BC-mom	BC-mom	Female	Mother	Own_mother	Jaccard
DNA_22	DNA-11	1	BC-1	BCG101m10	10m	BC-10m	BC	Male	10m	BC-1mom	BCG101mom	Mother	BC-mom	BC-mom	Female	Mother	Own_mother	Jaccard
DNA_23	DNA-11	0.962025	BC-1	BCG101m11	11m	BC-11m	BC	Male	11m	BC-1mom	BCG101mom	Mother	BC-mom	BC-mom	Female	Mother	Own_mother	Jaccard
DNA_24	DNA-11	1	BC-1	BCG101m12	12m	BC-12m	BC	Male	12m	BC-1mom	BCG101mom	Mother	BC-mom	BC-mom	Female	Mother	Own_mother	Jaccard
DNA_25	DNA-11	1	BC-2	BCG102m0	0m	BC-0m	BC	Male	0m	BC-1mom	BCG101mom	Mother	BC-mom	BC-mom	Female	Mother	Other_mother	Jaccard
DNA_26	DNA-11	1	BC-2	BCG102m1	1m	BC-1m	BC	Male	1m	BC-1mom	BCG101mom	Mother	BC-mom	BC-mom	Female	Mother	Other_mother	Jaccard
DNA_27	DNA-11	1	BC-2	BCG102m2	2m	BC-2m	BC	Male	2m	BC-1mom	BCG101mom	Mother	BC-mom	BC-mom	Female	Mother	Other_mother	Jaccard
DNA_28	DNA-11	1	BC-2	BCG102m3	3m	BC-3m	BC	Male	3m	BC-1mom	BCG101mom	Mother	BC-mom	BC-mom	Female	Mother	Other_mother	Jaccard
DNA_29	DNA-11	1	BC-2	BCG102m4	4m	BC-4m	BC	Male	4m	BC-1mom	BCG101mom	Mother	BC-mom	BC-mom	Female	Mother	Other_mother	Jaccard
DNA_30	DNA-11	1	BC-2	BCG102m5	5m	BC-5m	BC	Male	5m	BC-1mom	BCG101mom	Mother	BC-mom	BC-mom	Female	Mother	Other_mother	Jaccard
DNA_31	DNA-11	1	BC-2	BCG102m6	6m	BC-6m	BC	Male	6m	BC-1mom	BCG101mom	Mother	BC-mom	BC-mom	Female	Mother	Other_mother	Jaccard
DNA_32	DNA-11	1	BC-2	BCG102m7	7m	BC-7m	BC	Male	7m	BC-1mom	BCG101mom	Mother	BC-mom	BC-mom	Female	Mother	Other_mother	Jaccard
DNA_33	DNA-11	1	BC-2	BCG102m8	8m	BC-8m	BC	Male	8m	BC-1mom	BCG101mom	Mother	BC-mom	BC-mom	Female	Mother	Other_mother	Jaccard
DNA_35	DNA-11	1	BC-2	BCG102m9	9m	BC-9m	BC	Male	9m	BC-1mom	BCG101mom	Mother	BC-mom	BC-mom	Female	Mother	Other_mother	Jaccard
DNA_36	DNA-11	1	BC-2	BCG102m10	10m	BC-10m	BC	Male	10m	BC-1mom	BCG101mom	Mother	BC-mom	BC-mom	Female	Mother	Other_mother	Jaccard
DNA_37	DNA-11	1	BC-2	BCG102m11	11m	BC-11m	BC	Male	11m	BC-1mom	BCG101mom	Mother	BC-mom	BC-mom	Female	Mother	Other_mother	Jaccard
DNA_38	DNA-11	1	BC-2	BCG102m12	12m	BC-12m	BC	Male	12m	BC-1mom	BCG101mom	Mother	BC-mom	BC-mom	Female	Mother	Other_mother	Jaccard
E32	DNA-11	1	MM-1	MMG101m8	8m	MM-8m	MM	Female	8m	BC-1mom	BCG101mom	Mother	BC-mom	BC-mom	Female	Mother	Other_mother	Jaccard
E33	DNA-11	1	MM-1	MMG101m9	9m	MM-9m	MM	Female	9m	BC-1mom	BCG101mom	Mother	BC-mom	BC-mom	Female	Mother	Other_mother	Jaccard
E34	DNA-11	1	MM-1	MMG101m10	10m	MM-10m	MM	Female	10m	BC-1mom	BCG101mom	Mother	BC-mom	BC-mom	Female	Mother	Other_mother	Jaccard
E35	DNA-11	1	MM-1	MMG101m11	11m	MM-11m	MM	Female	11m	BC-1mom	BCG101mom	Mother	BC-mom	BC-mom	Female	Mother	Other_mother	Jaccard
E36	DNA-11	1	MM-1	MMG101m12	12m	MM-12m	MM	Female	12m	BC-1mom	BCG101mom	Mother	BC-mom	BC-mom	Female	Mother	Other_mother	Jaccard
E38	DNA-11	1	MM-2	MMG102m6	6m	MM-6m	MM	Male	6m	BC-1mom	BCG101mom	Mother	BC-mom	BC-mom	Female	Mother	Other_mother	Jaccard
E39	DNA-11	1	MM-2	MMG102m7	7m	MM-7m	MM	Male	7m	BC-1mom	BCG101mom	Mother	BC-mom	BC-mom	Female	Mother	Other_mother	Jaccard
E40	DNA-11	1	MM-2	MMG102m8	8m	MM-8m	MM	Male	8m	BC-1mom	BCG101mom	Mother	BC-mom	BC-mom	Female	Mother	Other_mother	Jaccard
E41	DNA-11	1	MM-2	MMG102m9	9m	MM-9m	MM	Male	9m	BC-1mom	BCG101mom	Mother	BC-mom	BC-mom	Female	Mother	Other_mother	Jaccard
E42	DNA-11	1	MM-2	MMG102m10	10m	MM-10m	MM	Male	10m	BC-1mom	BCG101mom	Mother	BC-mom	BC-mom	Female	Mother	Other_mother	Jaccard
E43	DNA-11	1	MM-2	MMG102m11	11m	MM-11m	MM	Male	11m	BC-1mom	BCG101mom	Mother	BC-mom	BC-mom	Female	Mother	Other_mother	Jaccard
E44	DNA-11	1	MM-2	MMG102m12	12m	MM-12m	MM	Male	12m	BC-1mom	BCG101mom	Mother	BC-mom	BC-mom	Female	Mother	Other_mother	Jaccard
E46	DNA-11	1	BC-3	BCG103m4	4m	BC-4m	BC	Female	4m	BC-1mom	BCG101mom	Mother	BC-mom	BC-mom	Female	Mother	Other_mother	Jaccard
E47	DNA-11	1	BC-3	BCG103m5	5m	BC-5m	BC	Female	5m	BC-1mom	BCG101mom	Mother	BC-mom	BC-mom	Female	Mother	Other_mother	Jaccard
E48	DNA-11	1	BC-3	BCG103m6	6m	BC-6m	BC	Female	6m	BC-1mom	BCG101mom	Mother	BC-mom	BC-mom	Female	Mother	Other_mother	Jaccard
E49	DNA-11	1	BC-3	BCG103m7	7m	BC-7m	BC	Female	7m	BC-1mom	BCG101mom	Mother	BC-mom	BC-mom	Female	Mother	Other_mother	Jaccard
E50	DNA-11	1	BC-3	BCG103m8	8m	BC-8m	BC	Female	8m	BC-1mom	BCG101mom	Mother	BC-mom	BC-mom	Female	Mother	Other_mother	Jaccard
E51	DNA-11	1	BC-3	BCG103m9	9m	BC-9m	BC	Female	9m	BC-1mom	BCG101mom	Mother	BC-mom	BC-mom	Female	Mother	Other_mother	Jaccard
E52	DNA-11	1	BC-3	BCG103m10	10m	BC-10m	BC	Female	10m	BC-1mom	BCG101mom	Mother	BC-mom	BC-mom	Female	Mother	Other_mother	Jaccard
E53	DNA-11	1	BC-3	BCG103m11	11m	BC-11m	BC	Female	11m	BC-1mom	BCG101mom	Mother	BC-mom	BC-mom	Female	Mother	Other_mother	Jaccard
E54	DNA-11	1	BC-3	BCG103m12	12m	BC-12m	BC	Female	12m	BC-1mom	BCG101mom	Mother	BC-mom	BC-mom	Female	Mother	Other_mother	Jaccard
DNA-10	E31	1	MM-2	MMG102m5	5m	MM-5m	MM	Male	5m	MM-1mom	MMG101mom	Mother	MM-mom	MM-mom	Female	Mother	Other_mother	Jaccard
DNA-1	E31	1	MM-1	MMG101m1	1m	MM-1m	MM	Female	1m	MM-1mom	MMG101mom	Mother	MM-mom	MM-mom	Female	Mother	Own_mother	Jaccard
DNA-2	E31	1	MM-1	MMG101m2	2m	MM-2m	MM	Female	2m	MM-1mom	MMG101mom	Mother	MM-mom	MM-mom	Female	Mother	Own_mother	Jaccard
DNA-39	E31	1	BC-3	BCG103m1	1m	BC-1m	BC	Female	1m	MM-1mom	MMG101mom	Mother	MM-mom	MM-mom	Female	Mother	Other_mother	Jaccard
DNA-3	E31	1	MM-1	MMG101m3	3m	MM-3m	MM	Female	3m	MM-1mom	MMG101mom	Mother	MM-mom	MM-mom	Female	Mother	Own_mother	Jaccard
DNA-40	E31	1	BC-3	BCG103m2	2m	BC-2m	BC	Female	2m	MM-1mom	MMG101mom	Mother	MM-mom	MM-mom	Female	Mother	Other_mother	Jaccard
DNA-41	E31	1	BC-3	BCG103m3	3m	BC-3m	BC	Female	3m	MM-1mom	MMG101mom	Mother	MM-mom	MM-mom	Female	Mother	Other_mother	Jaccard
DNA-43	E31	1	MM-1	MMG101m6	6m	MM-6m	MM	Female	6m	MM-1mom	MMG101mom	Mother	MM-mom	MM-mom	Female	Mother	Own_mother	Jaccard
DNA-44	E31	1	MM-1	MMG101m7	7m	MM-7m	MM	Female	7m	MM-1mom	MMG101mom	Mother	MM-mom	MM-mom	Female	Mother	Own_mother	Jaccard
DNA-4	E31	1	MM-1	MMG101m4	4m	MM-4m	MM	Female	4m	MM-1mom	MMG101mom	Mother	MM-mom	MM-mom	Female	Mother	Own_mother	Jaccard
DNA-5	E31	1	MM-1	MMG101m5	5m	MM-5m	MM	Female	5m	MM-1mom	MMG101mom	Mother	MM-mom	MM-mom	Female	Mother	Own_mother	Jaccard
DNA-6	E31	1	MM-2	MMG102m1	1m	MM-1m	MM	Male	1m	MM-1mom	MMG101mom	Mother	MM-mom	MM-mom	Female	Mother	Other_mother	Jaccard
DNA-7	E31	1	MM-2	MMG102m2	2m	MM-2m	MM	Male	2m	MM-1mom	MMG101mom	Mother	MM-mom	MM-mom	Female	Mother	Other_mother	Jaccard
DNA-8	E31	1	MM-2	MMG102m3	3m	MM-3m	MM	Male	3m	MM-1mom	MMG101mom	Mother	MM-mom	MM-mom	Female	Mother	Other_mother	Jaccard
DNA-9	E31	1	MM-2	MMG102m4	4m	MM-4m	MM	Male	4m	MM-1mom	MMG101mom	Mother	MM-mom	MM-mom	Female	Mother	Other_mother	Jaccard
DNA_12	E31	1	BC-1	BCG101m0	0m	BC-0m	BC	Male	0m	MM-1mom	MMG101mom	Mother	MM-mom	MM-mom	Female	Mother	Other_mother	Jaccard
DNA_13	E31	1	BC-1	BCG101m1	1m	BC-1m	BC	Male	1m	MM-1mom	MMG101mom	Mother	MM-mom	MM-mom	Female	Mother	Other_mother	Jaccard
DNA_14	E31	1	BC-1	BCG101m2	2m	BC-2m	BC	Male	2m	MM-1mom	MMG101mom	Mother	MM-mom	MM-mom	Female	Mother	Other_mother	Jaccard
DNA_15	E31	1	BC-1	BCG101m3	3m	BC-3m	BC	Male	3m	MM-1mom	MMG101mom	Mother	MM-mom	MM-mom	Female	Mother	Other_mother	Jaccard
DNA_16	E31	1	BC-1	BCG101m4	4m	BC-4m	BC	Male	4m	MM-1mom	MMG101mom	Mother	MM-mom	MM-mom	Female	Mother	Other_mother	Jaccard
DNA_17	E31	1	BC-1	BCG101m5	5m	BC-5m	BC	Male	5m	MM-1mom	MMG101mom	Mother	MM-mom	MM-mom	Female	Mother	Other_mother	Jaccard
DNA_18	E31	1	BC-1	BCG101m6	6m	BC-6m	BC	Male	6m	MM-1mom	MMG101mom	Mother	MM-mom	MM-mom	Female	Mother	Other_mother	Jaccard
DNA_19	E31	1	BC-1	BCG101m7	7m	BC-7m	BC	Male	7m	MM-1mom	MMG101mom	Mother	MM-mom	MM-mom	Female	Mother	Other_mother	Jaccard
DNA_20	E31	1	BC-1	BCG101m8	8m	BC-8m	BC	Male	8m	MM-1mom	MMG101mom	Mother	MM-mom	MM-mom	Female	Mother	Other_mother	Jaccard
DNA_21	E31	1	BC-1	BCG101m9	9m	BC-9m	BC	Male	9m	MM-1mom	MMG101mom	Mother	MM-mom	MM-mom	Female	Mother	Other_mother	Jaccard
DNA_22	E31	1	BC-1	BCG101m10	10m	BC-10m	BC	Male	10m	MM-1mom	MMG101mom	Mother	MM-mom	MM-mom	Female	Mother	Other_mother	Jaccard
DNA_23	E31	1	BC-1	BCG101m11	11m	BC-11m	BC	Male	11m	MM-1mom	MMG101mom	Mother	MM-mom	MM-mom	Female	Mother	Other_mother	Jaccard
DNA_24	E31	1	BC-1	BCG101m12	12m	BC-12m	BC	Male	12m	MM-1mom	MMG101mom	Mother	MM-mom	MM-mom	Female	Mother	Other_mother	Jaccard
DNA_25	E31	1	BC-2	BCG102m0	0m	BC-0m	BC	Male	0m	MM-1mom	MMG101mom	Mother	MM-mom	MM-mom	Female	Mother	Other_mother	Jaccard
DNA_26	E31	1	BC-2	BCG102m1	1m	BC-1m	BC	Male	1m	MM-1mom	MMG101mom	Mother	MM-mom	MM-mom	Female	Mother	Other_mother	Jaccard
DNA_27	E31	1	BC-2	BCG102m2	2m	BC-2m	BC	Male	2m	MM-1mom	MMG101mom	Mother	MM-mom	MM-mom	Female	Mother	Other_mother	Jaccard
DNA_28	E31	1	BC-2	BCG102m3	3m	BC-3m	BC	Male	3m	MM-1mom	MMG101mom	Mother	MM-mom	MM-mom	Female	Mother	Other_mother	Jaccard
DNA_29	E31	1	BC-2	BCG102m4	4m	BC-4m	BC	Male	4m	MM-1mom	MMG101mom	Mother	MM-mom	MM-mom	Female	Mother	Other_mother	Jaccard
DNA_30	E31	1	BC-2	BCG102m5	5m	BC-5m	BC	Male	5m	MM-1mom	MMG101mom	Mother	MM-mom	MM-mom	Female	Mother	Other_mother	Jaccard
DNA_31	E31	1	BC-2	BCG102m6	6m	BC-6m	BC	Male	6m	MM-1mom	MMG101mom	Mother	MM-mom	MM-mom	Female	Mother	Other_mother	Jaccard
DNA_32	E31	1	BC-2	BCG102m7	7m	BC-7m	BC	Male	7m	MM-1mom	MMG101mom	Mother	MM-mom	MM-mom	Female	Mother	Other_mother	Jaccard
DNA_33	E31	1	BC-2	BCG102m8	8m	BC-8m	BC	Male	8m	MM-1mom	MMG101mom	Mother	MM-mom	MM-mom	Female	Mother	Other_mother	Jaccard
DNA_35	E31	1	BC-2	BCG102m9	9m	BC-9m	BC	Male	9m	MM-1mom	MMG101mom	Mother	MM-mom	MM-mom	Female	Mother	Other_mother	Jaccard
DNA_36	E31	1	BC-2	BCG102m10	10m	BC-10m	BC	Male	10m	MM-1mom	MMG101mom	Mother	MM-mom	MM-mom	Female	Mother	Other_mother	Jaccard
DNA_37	E31	1	BC-2	BCG102m11	11m	BC-11m	BC	Male	11m	MM-1mom	MMG101mom	Mother	MM-mom	MM-mom	Female	Mother	Other_mother	Jaccard
DNA_38	E31	1	BC-2	BCG102m12	12m	BC-12m	BC	Male	12m	MM-1mom	MMG101mom	Mother	MM-mom	MM-mom	Female	Mother	Other_mother	Jaccard
E32	E31	1	MM-1	MMG101m8	8m	MM-8m	MM	Female	8m	MM-1mom	MMG101mom	Mother	MM-mom	MM-mom	Female	Mother	Own_mother	Jaccard
E33	E31	1	MM-1	MMG101m9	9m	MM-9m	MM	Female	9m	MM-1mom	MMG101mom	Mother	MM-mom	MM-mom	Female	Mother	Own_mother	Jaccard
E34	E31	1	MM-1	MMG101m10	10m	MM-10m	MM	Female	10m	MM-1mom	MMG101mom	Mother	MM-mom	MM-mom	Female	Mother	Own_mother	Jaccard
E35	E31	1	MM-1	MMG101m11	11m	MM-11m	MM	Female	11m	MM-1mom	MMG101mom	Mother	MM-mom	MM-mom	Female	Mother	Own_mother	Jaccard
E36	E31	1	MM-1	MMG101m12	12m	MM-12m	MM	Female	12m	MM-1mom	MMG101mom	Mother	MM-mom	MM-mom	Female	Mother	Own_mother	Jaccard
E38	E31	1	MM-2	MMG102m6	6m	MM-6m	MM	Male	6m	MM-1mom	MMG101mom	Mother	MM-mom	MM-mom	Female	Mother	Other_mother	Jaccard
E39	E31	1	MM-2	MMG102m7	7m	MM-7m	MM	Male	7m	MM-1mom	MMG101mom	Mother	MM-mom	MM-mom	Female	Mother	Other_mother	Jaccard
E40	E31	1	MM-2	MMG102m8	8m	MM-8m	MM	Male	8m	MM-1mom	MMG101mom	Mother	MM-mom	MM-mom	Female	Mother	Other_mother	Jaccard
E41	E31	1	MM-2	MMG102m9	9m	MM-9m	MM	Male	9m	MM-1mom	MMG101mom	Mother	MM-mom	MM-mom	Female	Mother	Other_mother	Jaccard
E42	E31	1	MM-2	MMG102m10	10m	MM-10m	MM	Male	10m	MM-1mom	MMG101mom	Mother	MM-mom	MM-mom	Female	Mother	Other_mother	Jaccard
E43	E31	1	MM-2	MMG102m11	11m	MM-11m	MM	Male	11m	MM-1mom	MMG101mom	Mother	MM-mom	MM-mom	Female	Mother	Other_mother	Jaccard
E44	E31	1	MM-2	MMG102m12	12m	MM-12m	MM	Male	12m	MM-1mom	MMG101mom	Mother	MM-mom	MM-mom	Female	Mother	Other_mother	Jaccard
E46	E31	1	BC-3	BCG103m4	4m	BC-4m	BC	Female	4m	MM-1mom	MMG101mom	Mother	MM-mom	MM-mom	Female	Mother	Other_mother	Jaccard
E47	E31	1	BC-3	BCG103m5	5m	BC-5m	BC	Female	5m	MM-1mom	MMG101mom	Mother	MM-mom	MM-mom	Female	Mother	Other_mother	Jaccard
E48	E31	1	BC-3	BCG103m6	6m	BC-6m	BC	Female	6m	MM-1mom	MMG101mom	Mother	MM-mom	MM-mom	Female	Mother	Other_mother	Jaccard
E49	E31	1	BC-3	BCG103m7	7m	BC-7m	BC	Female	7m	MM-1mom	MMG101mom	Mother	MM-mom	MM-mom	Female	Mother	Other_mother	Jaccard
E50	E31	1	BC-3	BCG103m8	8m	BC-8m	BC	Female	8m	MM-1mom	MMG101mom	Mother	MM-mom	MM-mom	Female	Mother	Other_mother	Jaccard
E51	E31	1	BC-3	BCG103m9	9m	BC-9m	BC	Female	9m	MM-1mom	MMG101mom	Mother	MM-mom	MM-mom	Female	Mother	Other_mother	Jaccard
E52	E31	1	BC-3	BCG103m10	10m	BC-10m	BC	Female	10m	MM-1mom	MMG101mom	Mother	MM-mom	MM-mom	Female	Mother	Other_mother	Jaccard
E53	E31	1	BC-3	BCG103m11	11m	BC-11m	BC	Female	11m	MM-1mom	MMG101mom	Mother	MM-mom	MM-mom	Female	Mother	Other_mother	Jaccard
E54	E31	1	BC-3	BCG103m12	12m	BC-12m	BC	Female	12m	MM-1mom	MMG101mom	Mother	MM-mom	MM-mom	Female	Mother	Other_mother	Jaccard
DNA-10	E37	1	MM-2	MMG102m5	5m	MM-5m	MM	Male	5m	MM-2mom	MMG102mom	Mother	MM-mom	MM-mom	Female	Mother	Own_mother	Jaccard
DNA-1	E37	1	MM-1	MMG101m1	1m	MM-1m	MM	Female	1m	MM-2mom	MMG102mom	Mother	MM-mom	MM-mom	Female	Mother	Other_mother	Jaccard
DNA-2	E37	1	MM-1	MMG101m2	2m	MM-2m	MM	Female	2m	MM-2mom	MMG102mom	Mother	MM-mom	MM-mom	Female	Mother	Other_mother	Jaccard
DNA-39	E37	1	BC-3	BCG103m1	1m	BC-1m	BC	Female	1m	MM-2mom	MMG102mom	Mother	MM-mom	MM-mom	Female	Mother	Other_mother	Jaccard
DNA-3	E37	1	MM-1	MMG101m3	3m	MM-3m	MM	Female	3m	MM-2mom	MMG102mom	Mother	MM-mom	MM-mom	Female	Mother	Other_mother	Jaccard
DNA-40	E37	1	BC-3	BCG103m2	2m	BC-2m	BC	Female	2m	MM-2mom	MMG102mom	Mother	MM-mom	MM-mom	Female	Mother	Other_mother	Jaccard
DNA-41	E37	1	BC-3	BCG103m3	3m	BC-3m	BC	Female	3m	MM-2mom	MMG102mom	Mother	MM-mom	MM-mom	Female	Mother	Other_mother	Jaccard
DNA-43	E37	1	MM-1	MMG101m6	6m	MM-6m	MM	Female	6m	MM-2mom	MMG102mom	Mother	MM-mom	MM-mom	Female	Mother	Other_mother	Jaccard
DNA-44	E37	1	MM-1	MMG101m7	7m	MM-7m	MM	Female	7m	MM-2mom	MMG102mom	Mother	MM-mom	MM-mom	Female	Mother	Other_mother	Jaccard
DNA-4	E37	1	MM-1	MMG101m4	4m	MM-4m	MM	Female	4m	MM-2mom	MMG102mom	Mother	MM-mom	MM-mom	Female	Mother	Other_mother	Jaccard
DNA-5	E37	1	MM-1	MMG101m5	5m	MM-5m	MM	Female	5m	MM-2mom	MMG102mom	Mother	MM-mom	MM-mom	Female	Mother	Other_mother	Jaccard
DNA-6	E37	1	MM-2	MMG102m1	1m	MM-1m	MM	Male	1m	MM-2mom	MMG102mom	Mother	MM-mom	MM-mom	Female	Mother	Own_mother	Jaccard
DNA-7	E37	1	MM-2	MMG102m2	2m	MM-2m	MM	Male	2m	MM-2mom	MMG102mom	Mother	MM-mom	MM-mom	Female	Mother	Own_mother	Jaccard
DNA-8	E37	1	MM-2	MMG102m3	3m	MM-3m	MM	Male	3m	MM-2mom	MMG102mom	Mother	MM-mom	MM-mom	Female	Mother	Own_mother	Jaccard
DNA-9	E37	1	MM-2	MMG102m4	4m	MM-4m	MM	Male	4m	MM-2mom	MMG102mom	Mother	MM-mom	MM-mom	Female	Mother	Own_mother	Jaccard
DNA_12	E37	1	BC-1	BCG101m0	0m	BC-0m	BC	Male	0m	MM-2mom	MMG102mom	Mother	MM-mom	MM-mom	Female	Mother	Other_mother	Jaccard
DNA_13	E37	1	BC-1	BCG101m1	1m	BC-1m	BC	Male	1m	MM-2mom	MMG102mom	Mother	MM-mom	MM-mom	Female	Mother	Other_mother	Jaccard
DNA_14	E37	1	BC-1	BCG101m2	2m	BC-2m	BC	Male	2m	MM-2mom	MMG102mom	Mother	MM-mom	MM-mom	Female	Mother	Other_mother	Jaccard
DNA_15	E37	1	BC-1	BCG101m3	3m	BC-3m	BC	Male	3m	MM-2mom	MMG102mom	Mother	MM-mom	MM-mom	Female	Mother	Other_mother	Jaccard
DNA_16	E37	1	BC-1	BCG101m4	4m	BC-4m	BC	Male	4m	MM-2mom	MMG102mom	Mother	MM-mom	MM-mom	Female	Mother	Other_mother	Jaccard
DNA_17	E37	1	BC-1	BCG101m5	5m	BC-5m	BC	Male	5m	MM-2mom	MMG102mom	Mother	MM-mom	MM-mom	Female	Mother	Other_mother	Jaccard
DNA_18	E37	1	BC-1	BCG101m6	6m	BC-6m	BC	Male	6m	MM-2mom	MMG102mom	Mother	MM-mom	MM-mom	Female	Mother	Other_mother	Jaccard
DNA_19	E37	1	BC-1	BCG101m7	7m	BC-7m	BC	Male	7m	MM-2mom	MMG102mom	Mother	MM-mom	MM-mom	Female	Mother	Other_mother	Jaccard
DNA_20	E37	1	BC-1	BCG101m8	8m	BC-8m	BC	Male	8m	MM-2mom	MMG102mom	Mother	MM-mom	MM-mom	Female	Mother	Other_mother	Jaccard
DNA_21	E37	1	BC-1	BCG101m9	9m	BC-9m	BC	Male	9m	MM-2mom	MMG102mom	Mother	MM-mom	MM-mom	Female	Mother	Other_mother	Jaccard
DNA_22	E37	1	BC-1	BCG101m10	10m	BC-10m	BC	Male	10m	MM-2mom	MMG102mom	Mother	MM-mom	MM-mom	Female	Mother	Other_mother	Jaccard
DNA_23	E37	1	BC-1	BCG101m11	11m	BC-11m	BC	Male	11m	MM-2mom	MMG102mom	Mother	MM-mom	MM-mom	Female	Mother	Other_mother	Jaccard
DNA_24	E37	1	BC-1	BCG101m12	12m	BC-12m	BC	Male	12m	MM-2mom	MMG102mom	Mother	MM-mom	MM-mom	Female	Mother	Other_mother	Jaccard
DNA_25	E37	1	BC-2	BCG102m0	0m	BC-0m	BC	Male	0m	MM-2mom	MMG102mom	Mother	MM-mom	MM-mom	Female	Mother	Other_mother	Jaccard
DNA_26	E37	1	BC-2	BCG102m1	1m	BC-1m	BC	Male	1m	MM-2mom	MMG102mom	Mother	MM-mom	MM-mom	Female	Mother	Other_mother	Jaccard
DNA_27	E37	1	BC-2	BCG102m2	2m	BC-2m	BC	Male	2m	MM-2mom	MMG102mom	Mother	MM-mom	MM-mom	Female	Mother	Other_mother	Jaccard
DNA_28	E37	1	BC-2	BCG102m3	3m	BC-3m	BC	Male	3m	MM-2mom	MMG102mom	Mother	MM-mom	MM-mom	Female	Mother	Other_mother	Jaccard
DNA_29	E37	1	BC-2	BCG102m4	4m	BC-4m	BC	Male	4m	MM-2mom	MMG102mom	Mother	MM-mom	MM-mom	Female	Mother	Other_mother	Jaccard
DNA_30	E37	1	BC-2	BCG102m5	5m	BC-5m	BC	Male	5m	MM-2mom	MMG102mom	Mother	MM-mom	MM-mom	Female	Mother	Other_mother	Jaccard
DNA_31	E37	1	BC-2	BCG102m6	6m	BC-6m	BC	Male	6m	MM-2mom	MMG102mom	Mother	MM-mom	MM-mom	Female	Mother	Other_mother	Jaccard
DNA_32	E37	1	BC-2	BCG102m7	7m	BC-7m	BC	Male	7m	MM-2mom	MMG102mom	Mother	MM-mom	MM-mom	Female	Mother	Other_mother	Jaccard
DNA_33	E37	1	BC-2	BCG102m8	8m	BC-8m	BC	Male	8m	MM-2mom	MMG102mom	Mother	MM-mom	MM-mom	Female	Mother	Other_mother	Jaccard
DNA_35	E37	1	BC-2	BCG102m9	9m	BC-9m	BC	Male	9m	MM-2mom	MMG102mom	Mother	MM-mom	MM-mom	Female	Mother	Other_mother	Jaccard
DNA_36	E37	1	BC-2	BCG102m10	10m	BC-10m	BC	Male	10m	MM-2mom	MMG102mom	Mother	MM-mom	MM-mom	Female	Mother	Other_mother	Jaccard
DNA_37	E37	1	BC-2	BCG102m11	11m	BC-11m	BC	Male	11m	MM-2mom	MMG102mom	Mother	MM-mom	MM-mom	Female	Mother	Other_mother	Jaccard
DNA_38	E37	1	BC-2	BCG102m12	12m	BC-12m	BC	Male	12m	MM-2mom	MMG102mom	Mother	MM-mom	MM-mom	Female	Mother	Other_mother	Jaccard
E32	E37	1	MM-1	MMG101m8	8m	MM-8m	MM	Female	8m	MM-2mom	MMG102mom	Mother	MM-mom	MM-mom	Female	Mother	Other_mother	Jaccard
E33	E37	1	MM-1	MMG101m9	9m	MM-9m	MM	Female	9m	MM-2mom	MMG102mom	Mother	MM-mom	MM-mom	Female	Mother	Other_mother	Jaccard
E34	E37	1	MM-1	MMG101m10	10m	MM-10m	MM	Female	10m	MM-2mom	MMG102mom	Mother	MM-mom	MM-mom	Female	Mother	Other_mother	Jaccard
E35	E37	1	MM-1	MMG101m11	11m	MM-11m	MM	Female	11m	MM-2mom	MMG102mom	Mother	MM-mom	MM-mom	Female	Mother	Other_mother	Jaccard
E36	E37	1	MM-1	MMG101m12	12m	MM-12m	MM	Female	12m	MM-2mom	MMG102mom	Mother	MM-mom	MM-mom	Female	Mother	Other_mother	Jaccard
E38	E37	1	MM-2	MMG102m6	6m	MM-6m	MM	Male	6m	MM-2mom	MMG102mom	Mother	MM-mom	MM-mom	Female	Mother	Own_mother	Jaccard
E39	E37	1	MM-2	MMG102m7	7m	MM-7m	MM	Male	7m	MM-2mom	MMG102mom	Mother	MM-mom	MM-mom	Female	Mother	Own_mother	Jaccard
E40	E37	1	MM-2	MMG102m8	8m	MM-8m	MM	Male	8m	MM-2mom	MMG102mom	Mother	MM-mom	MM-mom	Female	Mother	Own_mother	Jaccard
E41	E37	1	MM-2	MMG102m9	9m	MM-9m	MM	Male	9m	MM-2mom	MMG102mom	Mother	MM-mom	MM-mom	Female	Mother	Own_mother	Jaccard
E42	E37	1	MM-2	MMG102m10	10m	MM-10m	MM	Male	10m	MM-2mom	MMG102mom	Mother	MM-mom	MM-mom	Female	Mother	Own_mother	Jaccard
E43	E37	1	MM-2	MMG102m11	11m	MM-11m	MM	Male	11m	MM-2mom	MMG102mom	Mother	MM-mom	MM-mom	Female	Mother	Own_mother	Jaccard
E44	E37	1	MM-2	MMG102m12	12m	MM-12m	MM	Male	12m	MM-2mom	MMG102mom	Mother	MM-mom	MM-mom	Female	Mother	Own_mother	Jaccard
E46	E37	1	BC-3	BCG103m4	4m	BC-4m	BC	Female	4m	MM-2mom	MMG102mom	Mother	MM-mom	MM-mom	Female	Mother	Other_mother	Jaccard
E47	E37	1	BC-3	BCG103m5	5m	BC-5m	BC	Female	5m	MM-2mom	MMG102mom	Mother	MM-mom	MM-mom	Female	Mother	Other_mother	Jaccard
E48	E37	1	BC-3	BCG103m6	6m	BC-6m	BC	Female	6m	MM-2mom	MMG102mom	Mother	MM-mom	MM-mom	Female	Mother	Other_mother	Jaccard
E49	E37	1	BC-3	BCG103m7	7m	BC-7m	BC	Female	7m	MM-2mom	MMG102mom	Mother	MM-mom	MM-mom	Female	Mother	Other_mother	Jaccard
E50	E37	1	BC-3	BCG103m8	8m	BC-8m	BC	Female	8m	MM-2mom	MMG102mom	Mother	MM-mom	MM-mom	Female	Mother	Other_mother	Jaccard
E51	E37	1	BC-3	BCG103m9	9m	BC-9m	BC	Female	9m	MM-2mom	MMG102mom	Mother	MM-mom	MM-mom	Female	Mother	Other_mother	Jaccard
E52	E37	1	BC-3	BCG103m10	10m	BC-10m	BC	Female	10m	MM-2mom	MMG102mom	Mother	MM-mom	MM-mom	Female	Mother	Other_mother	Jaccard
E53	E37	1	BC-3	BCG103m11	11m	BC-11m	BC	Female	11m	MM-2mom	MMG102mom	Mother	MM-mom	MM-mom	Female	Mother	Other_mother	Jaccard
E54	E37	1	BC-3	BCG103m12	12m	BC-12m	BC	Female	12m	MM-2mom	MMG102mom	Mother	MM-mom	MM-mom	Female	Mother	Other_mother	Jaccard
DNA-10	E45	1	MM-2	MMG102m5	5m	MM-5m	MM	Male	5m	BC-3mom	BCG103mom	Mother	BC-mom	BC-mom	Female	Mother	Other_mother	Jaccard
DNA-1	E45	1	MM-1	MMG101m1	1m	MM-1m	MM	Female	1m	BC-3mom	BCG103mom	Mother	BC-mom	BC-mom	Female	Mother	Other_mother	Jaccard
DNA-2	E45	1	MM-1	MMG101m2	2m	MM-2m	MM	Female	2m	BC-3mom	BCG103mom	Mother	BC-mom	BC-mom	Female	Mother	Other_mother	Jaccard
DNA-39	E45	1	BC-3	BCG103m1	1m	BC-1m	BC	Female	1m	BC-3mom	BCG103mom	Mother	BC-mom	BC-mom	Female	Mother	Own_mother	Jaccard
DNA-3	E45	1	MM-1	MMG101m3	3m	MM-3m	MM	Female	3m	BC-3mom	BCG103mom	Mother	BC-mom	BC-mom	Female	Mother	Other_mother	Jaccard
DNA-40	E45	1	BC-3	BCG103m2	2m	BC-2m	BC	Female	2m	BC-3mom	BCG103mom	Mother	BC-mom	BC-mom	Female	Mother	Own_mother	Jaccard
DNA-41	E45	1	BC-3	BCG103m3	3m	BC-3m	BC	Female	3m	BC-3mom	BCG103mom	Mother	BC-mom	BC-mom	Female	Mother	Own_mother	Jaccard
DNA-43	E45	1	MM-1	MMG101m6	6m	MM-6m	MM	Female	6m	BC-3mom	BCG103mom	Mother	BC-mom	BC-mom	Female	Mother	Other_mother	Jaccard
DNA-44	E45	1	MM-1	MMG101m7	7m	MM-7m	MM	Female	7m	BC-3mom	BCG103mom	Mother	BC-mom	BC-mom	Female	Mother	Other_mother	Jaccard
DNA-4	E45	1	MM-1	MMG101m4	4m	MM-4m	MM	Female	4m	BC-3mom	BCG103mom	Mother	BC-mom	BC-mom	Female	Mother	Other_mother	Jaccard
DNA-5	E45	1	MM-1	MMG101m5	5m	MM-5m	MM	Female	5m	BC-3mom	BCG103mom	Mother	BC-mom	BC-mom	Female	Mother	Other_mother	Jaccard
DNA-6	E45	1	MM-2	MMG102m1	1m	MM-1m	MM	Male	1m	BC-3mom	BCG103mom	Mother	BC-mom	BC-mom	Female	Mother	Other_mother	Jaccard
DNA-7	E45	1	MM-2	MMG102m2	2m	MM-2m	MM	Male	2m	BC-3mom	BCG103mom	Mother	BC-mom	BC-mom	Female	Mother	Other_mother	Jaccard
DNA-8	E45	1	MM-2	MMG102m3	3m	MM-3m	MM	Male	3m	BC-3mom	BCG103mom	Mother	BC-mom	BC-mom	Female	Mother	Other_mother	Jaccard
DNA-9	E45	1	MM-2	MMG102m4	4m	MM-4m	MM	Male	4m	BC-3mom	BCG103mom	Mother	BC-mom	BC-mom	Female	Mother	Other_mother	Jaccard
DNA_12	E45	1	BC-1	BCG101m0	0m	BC-0m	BC	Male	0m	BC-3mom	BCG103mom	Mother	BC-mom	BC-mom	Female	Mother	Other_mother	Jaccard
DNA_13	E45	1	BC-1	BCG101m1	1m	BC-1m	BC	Male	1m	BC-3mom	BCG103mom	Mother	BC-mom	BC-mom	Female	Mother	Other_mother	Jaccard
DNA_14	E45	1	BC-1	BCG101m2	2m	BC-2m	BC	Male	2m	BC-3mom	BCG103mom	Mother	BC-mom	BC-mom	Female	Mother	Other_mother	Jaccard
DNA_15	E45	1	BC-1	BCG101m3	3m	BC-3m	BC	Male	3m	BC-3mom	BCG103mom	Mother	BC-mom	BC-mom	Female	Mother	Other_mother	Jaccard
DNA_16	E45	1	BC-1	BCG101m4	4m	BC-4m	BC	Male	4m	BC-3mom	BCG103mom	Mother	BC-mom	BC-mom	Female	Mother	Other_mother	Jaccard
DNA_17	E45	1	BC-1	BCG101m5	5m	BC-5m	BC	Male	5m	BC-3mom	BCG103mom	Mother	BC-mom	BC-mom	Female	Mother	Other_mother	Jaccard
DNA_18	E45	1	BC-1	BCG101m6	6m	BC-6m	BC	Male	6m	BC-3mom	BCG103mom	Mother	BC-mom	BC-mom	Female	Mother	Other_mother	Jaccard
DNA_19	E45	1	BC-1	BCG101m7	7m	BC-7m	BC	Male	7m	BC-3mom	BCG103mom	Mother	BC-mom	BC-mom	Female	Mother	Other_mother	Jaccard
DNA_20	E45	1	BC-1	BCG101m8	8m	BC-8m	BC	Male	8m	BC-3mom	BCG103mom	Mother	BC-mom	BC-mom	Female	Mother	Other_mother	Jaccard
DNA_21	E45	1	BC-1	BCG101m9	9m	BC-9m	BC	Male	9m	BC-3mom	BCG103mom	Mother	BC-mom	BC-mom	Female	Mother	Other_mother	Jaccard
DNA_22	E45	1	BC-1	BCG101m10	10m	BC-10m	BC	Male	10m	BC-3mom	BCG103mom	Mother	BC-mom	BC-mom	Female	Mother	Other_mother	Jaccard
DNA_23	E45	1	BC-1	BCG101m11	11m	BC-11m	BC	Male	11m	BC-3mom	BCG103mom	Mother	BC-mom	BC-mom	Female	Mother	Other_mother	Jaccard
DNA_24	E45	1	BC-1	BCG101m12	12m	BC-12m	BC	Male	12m	BC-3mom	BCG103mom	Mother	BC-mom	BC-mom	Female	Mother	Other_mother	Jaccard
DNA_25	E45	1	BC-2	BCG102m0	0m	BC-0m	BC	Male	0m	BC-3mom	BCG103mom	Mother	BC-mom	BC-mom	Female	Mother	Other_mother	Jaccard
DNA_26	E45	1	BC-2	BCG102m1	1m	BC-1m	BC	Male	1m	BC-3mom	BCG103mom	Mother	BC-mom	BC-mom	Female	Mother	Other_mother	Jaccard
DNA_27	E45	1	BC-2	BCG102m2	2m	BC-2m	BC	Male	2m	BC-3mom	BCG103mom	Mother	BC-mom	BC-mom	Female	Mother	Other_mother	Jaccard
DNA_28	E45	1	BC-2	BCG102m3	3m	BC-3m	BC	Male	3m	BC-3mom	BCG103mom	Mother	BC-mom	BC-mom	Female	Mother	Other_mother	Jaccard
DNA_29	E45	1	BC-2	BCG102m4	4m	BC-4m	BC	Male	4m	BC-3mom	BCG103mom	Mother	BC-mom	BC-mom	Female	Mother	Other_mother	Jaccard
DNA_30	E45	1	BC-2	BCG102m5	5m	BC-5m	BC	Male	5m	BC-3mom	BCG103mom	Mother	BC-mom	BC-mom	Female	Mother	Other_mother	Jaccard
DNA_31	E45	1	BC-2	BCG102m6	6m	BC-6m	BC	Male	6m	BC-3mom	BCG103mom	Mother	BC-mom	BC-mom	Female	Mother	Other_mother	Jaccard
DNA_32	E45	1	BC-2	BCG102m7	7m	BC-7m	BC	Male	7m	BC-3mom	BCG103mom	Mother	BC-mom	BC-mom	Female	Mother	Other_mother	Jaccard
DNA_33	E45	1	BC-2	BCG102m8	8m	BC-8m	BC	Male	8m	BC-3mom	BCG103mom	Mother	BC-mom	BC-mom	Female	Mother	Other_mother	Jaccard
DNA_35	E45	1	BC-2	BCG102m9	9m	BC-9m	BC	Male	9m	BC-3mom	BCG103mom	Mother	BC-mom	BC-mom	Female	Mother	Other_mother	Jaccard
DNA_36	E45	1	BC-2	BCG102m10	10m	BC-10m	BC	Male	10m	BC-3mom	BCG103mom	Mother	BC-mom	BC-mom	Female	Mother	Other_mother	Jaccard
DNA_37	E45	1	BC-2	BCG102m11	11m	BC-11m	BC	Male	11m	BC-3mom	BCG103mom	Mother	BC-mom	BC-mom	Female	Mother	Other_mother	Jaccard
DNA_38	E45	1	BC-2	BCG102m12	12m	BC-12m	BC	Male	12m	BC-3mom	BCG103mom	Mother	BC-mom	BC-mom	Female	Mother	Other_mother	Jaccard
E32	E45	1	MM-1	MMG101m8	8m	MM-8m	MM	Female	8m	BC-3mom	BCG103mom	Mother	BC-mom	BC-mom	Female	Mother	Other_mother	Jaccard
E33	E45	1	MM-1	MMG101m9	9m	MM-9m	MM	Female	9m	BC-3mom	BCG103mom	Mother	BC-mom	BC-mom	Female	Mother	Other_mother	Jaccard
E34	E45	1	MM-1	MMG101m10	10m	MM-10m	MM	Female	10m	BC-3mom	BCG103mom	Mother	BC-mom	BC-mom	Female	Mother	Other_mother	Jaccard
E35	E45	1	MM-1	MMG101m11	11m	MM-11m	MM	Female	11m	BC-3mom	BCG103mom	Mother	BC-mom	BC-mom	Female	Mother	Other_mother	Jaccard
E36	E45	1	MM-1	MMG101m12	12m	MM-12m	MM	Female	12m	BC-3mom	BCG103mom	Mother	BC-mom	BC-mom	Female	Mother	Other_mother	Jaccard
E38	E45	1	MM-2	MMG102m6	6m	MM-6m	MM	Male	6m	BC-3mom	BCG103mom	Mother	BC-mom	BC-mom	Female	Mother	Other_mother	Jaccard
E39	E45	1	MM-2	MMG102m7	7m	MM-7m	MM	Male	7m	BC-3mom	BCG103mom	Mother	BC-mom	BC-mom	Female	Mother	Other_mother	Jaccard
E40	E45	1	MM-2	MMG102m8	8m	MM-8m	MM	Male	8m	BC-3mom	BCG103mom	Mother	BC-mom	BC-mom	Female	Mother	Other_mother	Jaccard
E41	E45	1	MM-2	MMG102m9	9m	MM-9m	MM	Male	9m	BC-3mom	BCG103mom	Mother	BC-mom	BC-mom	Female	Mother	Other_mother	Jaccard
E42	E45	1	MM-2	MMG102m10	10m	MM-10m	MM	Male	10m	BC-3mom	BCG103mom	Mother	BC-mom	BC-mom	Female	Mother	Other_mother	Jaccard
E43	E45	1	MM-2	MMG102m11	11m	MM-11m	MM	Male	11m	BC-3mom	BCG103mom	Mother	BC-mom	BC-mom	Female	Mother	Other_mother	Jaccard
E44	E45	1	MM-2	MMG102m12	12m	MM-12m	MM	Male	12m	BC-3mom	BCG103mom	Mother	BC-mom	BC-mom	Female	Mother	Other_mother	Jaccard
E46	E45	1	BC-3	BCG103m4	4m	BC-4m	BC	Female	4m	BC-3mom	BCG103mom	Mother	BC-mom	BC-mom	Female	Mother	Own_mother	Jaccard
E47	E45	1	BC-3	BCG103m5	5m	BC-5m	BC	Female	5m	BC-3mom	BCG103mom	Mother	BC-mom	BC-mom	Female	Mother	Own_mother	Jaccard
E48	E45	1	BC-3	BCG103m6	6m	BC-6m	BC	Female	6m	BC-3mom	BCG103mom	Mother	BC-mom	BC-mom	Female	Mother	Own_mother	Jaccard
E49	E45	1	BC-3	BCG103m7	7m	BC-7m	BC	Female	7m	BC-3mom	BCG103mom	Mother	BC-mom	BC-mom	Female	Mother	Own_mother	Jaccard
E50	E45	1	BC-3	BCG103m8	8m	BC-8m	BC	Female	8m	BC-3mom	BCG103mom	Mother	BC-mom	BC-mom	Female	Mother	Own_mother	Jaccard
E51	E45	1	BC-3	BCG103m9	9m	BC-9m	BC	Female	9m	BC-3mom	BCG103mom	Mother	BC-mom	BC-mom	Female	Mother	Own_mother	Jaccard
E52	E45	1	BC-3	BCG103m10	10m	BC-10m	BC	Female	10m	BC-3mom	BCG103mom	Mother	BC-mom	BC-mom	Female	Mother	Own_mother	Jaccard
E53	E45	0.991996	BC-3	BCG103m11	11m	BC-11m	BC	Female	11m	BC-3mom	BCG103mom	Mother	BC-mom	BC-mom	Female	Mother	Own_mother	Jaccard
E54	E45	1	BC-3	BCG103m12	12m	BC-12m	BC	Female	12m	BC-3mom	BCG103mom	Mother	BC-mom	BC-mom	Female	Mother	Own_mother	Jaccard
DNA-10	DNA-11	0.573885	MM-2	MMG102m5	5m	MM-5m	MM	Male	5m	BC-1mom	BCG101mom	Mother	BC-mom	BC-mom	Female	Mother	Other_mother	Unweighted UniFrac
DNA-1	DNA-11	0.558213	MM-1	MMG101m1	1m	MM-1m	MM	Female	1m	BC-1mom	BCG101mom	Mother	BC-mom	BC-mom	Female	Mother	Other_mother	Unweighted UniFrac
DNA-2	DNA-11	0.556183	MM-1	MMG101m2	2m	MM-2m	MM	Female	2m	BC-1mom	BCG101mom	Mother	BC-mom	BC-mom	Female	Mother	Other_mother	Unweighted UniFrac
DNA-39	DNA-11	0.617844	BC-3	BCG103m1	1m	BC-1m	BC	Female	1m	BC-1mom	BCG101mom	Mother	BC-mom	BC-mom	Female	Mother	Other_mother	Unweighted UniFrac
DNA-3	DNA-11	0.618068	MM-1	MMG101m3	3m	MM-3m	MM	Female	3m	BC-1mom	BCG101mom	Mother	BC-mom	BC-mom	Female	Mother	Other_mother	Unweighted UniFrac
DNA-40	DNA-11	0.621173	BC-3	BCG103m2	2m	BC-2m	BC	Female	2m	BC-1mom	BCG101mom	Mother	BC-mom	BC-mom	Female	Mother	Other_mother	Unweighted UniFrac
DNA-41	DNA-11	0.58339	BC-3	BCG103m3	3m	BC-3m	BC	Female	3m	BC-1mom	BCG101mom	Mother	BC-mom	BC-mom	Female	Mother	Other_mother	Unweighted UniFrac
DNA-43	DNA-11	0.576986	MM-1	MMG101m6	6m	MM-6m	MM	Female	6m	BC-1mom	BCG101mom	Mother	BC-mom	BC-mom	Female	Mother	Other_mother	Unweighted UniFrac
DNA-44	DNA-11	0.579222	MM-1	MMG101m7	7m	MM-7m	MM	Female	7m	BC-1mom	BCG101mom	Mother	BC-mom	BC-mom	Female	Mother	Other_mother	Unweighted UniFrac
DNA-4	DNA-11	0.635717	MM-1	MMG101m4	4m	MM-4m	MM	Female	4m	BC-1mom	BCG101mom	Mother	BC-mom	BC-mom	Female	Mother	Other_mother	Unweighted UniFrac
DNA-5	DNA-11	0.605957	MM-1	MMG101m5	5m	MM-5m	MM	Female	5m	BC-1mom	BCG101mom	Mother	BC-mom	BC-mom	Female	Mother	Other_mother	Unweighted UniFrac
DNA-6	DNA-11	0.627543	MM-2	MMG102m1	1m	MM-1m	MM	Male	1m	BC-1mom	BCG101mom	Mother	BC-mom	BC-mom	Female	Mother	Other_mother	Unweighted UniFrac
DNA-7	DNA-11	0.554279	MM-2	MMG102m2	2m	MM-2m	MM	Male	2m	BC-1mom	BCG101mom	Mother	BC-mom	BC-mom	Female	Mother	Other_mother	Unweighted UniFrac
DNA-8	DNA-11	0.541585	MM-2	MMG102m3	3m	MM-3m	MM	Male	3m	BC-1mom	BCG101mom	Mother	BC-mom	BC-mom	Female	Mother	Other_mother	Unweighted UniFrac
DNA-9	DNA-11	0.532189	MM-2	MMG102m4	4m	MM-4m	MM	Male	4m	BC-1mom	BCG101mom	Mother	BC-mom	BC-mom	Female	Mother	Other_mother	Unweighted UniFrac
DNA_12	DNA-11	0.64571	BC-1	BCG101m0	0m	BC-0m	BC	Male	0m	BC-1mom	BCG101mom	Mother	BC-mom	BC-mom	Female	Mother	Own_mother	Unweighted UniFrac
DNA_13	DNA-11	0.661533	BC-1	BCG101m1	1m	BC-1m	BC	Male	1m	BC-1mom	BCG101mom	Mother	BC-mom	BC-mom	Female	Mother	Own_mother	Unweighted UniFrac
DNA_14	DNA-11	0.626153	BC-1	BCG101m2	2m	BC-2m	BC	Male	2m	BC-1mom	BCG101mom	Mother	BC-mom	BC-mom	Female	Mother	Own_mother	Unweighted UniFrac
DNA_15	DNA-11	0.695829	BC-1	BCG101m3	3m	BC-3m	BC	Male	3m	BC-1mom	BCG101mom	Mother	BC-mom	BC-mom	Female	Mother	Own_mother	Unweighted UniFrac
DNA_16	DNA-11	0.701271	BC-1	BCG101m4	4m	BC-4m	BC	Male	4m	BC-1mom	BCG101mom	Mother	BC-mom	BC-mom	Female	Mother	Own_mother	Unweighted UniFrac
DNA_17	DNA-11	0.667997	BC-1	BCG101m5	5m	BC-5m	BC	Male	5m	BC-1mom	BCG101mom	Mother	BC-mom	BC-mom	Female	Mother	Own_mother	Unweighted UniFrac
DNA_18	DNA-11	0.696926	BC-1	BCG101m6	6m	BC-6m	BC	Male	6m	BC-1mom	BCG101mom	Mother	BC-mom	BC-mom	Female	Mother	Own_mother	Unweighted UniFrac
DNA_19	DNA-11	0.645637	BC-1	BCG101m7	7m	BC-7m	BC	Male	7m	BC-1mom	BCG101mom	Mother	BC-mom	BC-mom	Female	Mother	Own_mother	Unweighted UniFrac
DNA_20	DNA-11	0.62836	BC-1	BCG101m8	8m	BC-8m	BC	Male	8m	BC-1mom	BCG101mom	Mother	BC-mom	BC-mom	Female	Mother	Own_mother	Unweighted UniFrac
DNA_21	DNA-11	0.603584	BC-1	BCG101m9	9m	BC-9m	BC	Male	9m	BC-1mom	BCG101mom	Mother	BC-mom	BC-mom	Female	Mother	Own_mother	Unweighted UniFrac
DNA_22	DNA-11	0.643334	BC-1	BCG101m10	10m	BC-10m	BC	Male	10m	BC-1mom	BCG101mom	Mother	BC-mom	BC-mom	Female	Mother	Own_mother	Unweighted UniFrac
DNA_23	DNA-11	0.506755	BC-1	BCG101m11	11m	BC-11m	BC	Male	11m	BC-1mom	BCG101mom	Mother	BC-mom	BC-mom	Female	Mother	Own_mother	Unweighted UniFrac
DNA_24	DNA-11	0.663086	BC-1	BCG101m12	12m	BC-12m	BC	Male	12m	BC-1mom	BCG101mom	Mother	BC-mom	BC-mom	Female	Mother	Own_mother	Unweighted UniFrac
DNA_25	DNA-11	0.687587	BC-2	BCG102m0	0m	BC-0m	BC	Male	0m	BC-1mom	BCG101mom	Mother	BC-mom	BC-mom	Female	Mother	Other_mother	Unweighted UniFrac
DNA_26	DNA-11	0.61387	BC-2	BCG102m1	1m	BC-1m	BC	Male	1m	BC-1mom	BCG101mom	Mother	BC-mom	BC-mom	Female	Mother	Other_mother	Unweighted UniFrac
DNA_27	DNA-11	0.653192	BC-2	BCG102m2	2m	BC-2m	BC	Male	2m	BC-1mom	BCG101mom	Mother	BC-mom	BC-mom	Female	Mother	Other_mother	Unweighted UniFrac
DNA_28	DNA-11	0.666783	BC-2	BCG102m3	3m	BC-3m	BC	Male	3m	BC-1mom	BCG101mom	Mother	BC-mom	BC-mom	Female	Mother	Other_mother	Unweighted UniFrac
DNA_29	DNA-11	0.640235	BC-2	BCG102m4	4m	BC-4m	BC	Male	4m	BC-1mom	BCG101mom	Mother	BC-mom	BC-mom	Female	Mother	Other_mother	Unweighted UniFrac
DNA_30	DNA-11	0.645268	BC-2	BCG102m5	5m	BC-5m	BC	Male	5m	BC-1mom	BCG101mom	Mother	BC-mom	BC-mom	Female	Mother	Other_mother	Unweighted UniFrac
DNA_31	DNA-11	0.617633	BC-2	BCG102m6	6m	BC-6m	BC	Male	6m	BC-1mom	BCG101mom	Mother	BC-mom	BC-mom	Female	Mother	Other_mother	Unweighted UniFrac
DNA_32	DNA-11	0.633889	BC-2	BCG102m7	7m	BC-7m	BC	Male	7m	BC-1mom	BCG101mom	Mother	BC-mom	BC-mom	Female	Mother	Other_mother	Unweighted UniFrac
DNA_33	DNA-11	0.599331	BC-2	BCG102m8	8m	BC-8m	BC	Male	8m	BC-1mom	BCG101mom	Mother	BC-mom	BC-mom	Female	Mother	Other_mother	Unweighted UniFrac
DNA_35	DNA-11	0.513125	BC-2	BCG102m9	9m	BC-9m	BC	Male	9m	BC-1mom	BCG101mom	Mother	BC-mom	BC-mom	Female	Mother	Other_mother	Unweighted UniFrac
DNA_36	DNA-11	0.607628	BC-2	BCG102m10	10m	BC-10m	BC	Male	10m	BC-1mom	BCG101mom	Mother	BC-mom	BC-mom	Female	Mother	Other_mother	Unweighted UniFrac
DNA_37	DNA-11	0.61158	BC-2	BCG102m11	11m	BC-11m	BC	Male	11m	BC-1mom	BCG101mom	Mother	BC-mom	BC-mom	Female	Mother	Other_mother	Unweighted UniFrac
DNA_38	DNA-11	0.595686	BC-2	BCG102m12	12m	BC-12m	BC	Male	12m	BC-1mom	BCG101mom	Mother	BC-mom	BC-mom	Female	Mother	Other_mother	Unweighted UniFrac
E32	DNA-11	0.616052	MM-1	MMG101m8	8m	MM-8m	MM	Female	8m	BC-1mom	BCG101mom	Mother	BC-mom	BC-mom	Female	Mother	Other_mother	Unweighted UniFrac
E33	DNA-11	0.636417	MM-1	MMG101m9	9m	MM-9m	MM	Female	9m	BC-1mom	BCG101mom	Mother	BC-mom	BC-mom	Female	Mother	Other_mother	Unweighted UniFrac
E34	DNA-11	0.687278	MM-1	MMG101m10	10m	MM-10m	MM	Female	10m	BC-1mom	BCG101mom	Mother	BC-mom	BC-mom	Female	Mother	Other_mother	Unweighted UniFrac
E35	DNA-11	0.65474	MM-1	MMG101m11	11m	MM-11m	MM	Female	11m	BC-1mom	BCG101mom	Mother	BC-mom	BC-mom	Female	Mother	Other_mother	Unweighted UniFrac
E36	DNA-11	0.628236	MM-1	MMG101m12	12m	MM-12m	MM	Female	12m	BC-1mom	BCG101mom	Mother	BC-mom	BC-mom	Female	Mother	Other_mother	Unweighted UniFrac
E38	DNA-11	0.705779	MM-2	MMG102m6	6m	MM-6m	MM	Male	6m	BC-1mom	BCG101mom	Mother	BC-mom	BC-mom	Female	Mother	Other_mother	Unweighted UniFrac
E39	DNA-11	0.616405	MM-2	MMG102m7	7m	MM-7m	MM	Male	7m	BC-1mom	BCG101mom	Mother	BC-mom	BC-mom	Female	Mother	Other_mother	Unweighted UniFrac
E40	DNA-11	0.682883	MM-2	MMG102m8	8m	MM-8m	MM	Male	8m	BC-1mom	BCG101mom	Mother	BC-mom	BC-mom	Female	Mother	Other_mother	Unweighted UniFrac
E41	DNA-11	0.701102	MM-2	MMG102m9	9m	MM-9m	MM	Male	9m	BC-1mom	BCG101mom	Mother	BC-mom	BC-mom	Female	Mother	Other_mother	Unweighted UniFrac
E42	DNA-11	0.763344	MM-2	MMG102m10	10m	MM-10m	MM	Male	10m	BC-1mom	BCG101mom	Mother	BC-mom	BC-mom	Female	Mother	Other_mother	Unweighted UniFrac
E43	DNA-11	0.750421	MM-2	MMG102m11	11m	MM-11m	MM	Male	11m	BC-1mom	BCG101mom	Mother	BC-mom	BC-mom	Female	Mother	Other_mother	Unweighted UniFrac
E44	DNA-11	0.729964	MM-2	MMG102m12	12m	MM-12m	MM	Male	12m	BC-1mom	BCG101mom	Mother	BC-mom	BC-mom	Female	Mother	Other_mother	Unweighted UniFrac
E46	DNA-11	0.761621	BC-3	BCG103m4	4m	BC-4m	BC	Female	4m	BC-1mom	BCG101mom	Mother	BC-mom	BC-mom	Female	Mother	Other_mother	Unweighted UniFrac
E47	DNA-11	0.705575	BC-3	BCG103m5	5m	BC-5m	BC	Female	5m	BC-1mom	BCG101mom	Mother	BC-mom	BC-mom	Female	Mother	Other_mother	Unweighted UniFrac
E48	DNA-11	0.762395	BC-3	BCG103m6	6m	BC-6m	BC	Female	6m	BC-1mom	BCG101mom	Mother	BC-mom	BC-mom	Female	Mother	Other_mother	Unweighted UniFrac
E49	DNA-11	0.75199	BC-3	BCG103m7	7m	BC-7m	BC	Female	7m	BC-1mom	BCG101mom	Mother	BC-mom	BC-mom	Female	Mother	Other_mother	Unweighted UniFrac
E50	DNA-11	0.681454	BC-3	BCG103m8	8m	BC-8m	BC	Female	8m	BC-1mom	BCG101mom	Mother	BC-mom	BC-mom	Female	Mother	Other_mother	Unweighted UniFrac
E51	DNA-11	0.646111	BC-3	BCG103m9	9m	BC-9m	BC	Female	9m	BC-1mom	BCG101mom	Mother	BC-mom	BC-mom	Female	Mother	Other_mother	Unweighted UniFrac
E52	DNA-11	0.64059	BC-3	BCG103m10	10m	BC-10m	BC	Female	10m	BC-1mom	BCG101mom	Mother	BC-mom	BC-mom	Female	Mother	Other_mother	Unweighted UniFrac
E53	DNA-11	0.637807	BC-3	BCG103m11	11m	BC-11m	BC	Female	11m	BC-1mom	BCG101mom	Mother	BC-mom	BC-mom	Female	Mother	Other_mother	Unweighted UniFrac
E54	DNA-11	0.663684	BC-3	BCG103m12	12m	BC-12m	BC	Female	12m	BC-1mom	BCG101mom	Mother	BC-mom	BC-mom	Female	Mother	Other_mother	Unweighted UniFrac
DNA-10	E31	0.702313	MM-2	MMG102m5	5m	MM-5m	MM	Male	5m	MM-1mom	MMG101mom	Mother	MM-mom	MM-mom	Female	Mother	Other_mother	Unweighted UniFrac
DNA-1	E31	0.674645	MM-1	MMG101m1	1m	MM-1m	MM	Female	1m	MM-1mom	MMG101mom	Mother	MM-mom	MM-mom	Female	Mother	Own_mother	Unweighted UniFrac
DNA-2	E31	0.686955	MM-1	MMG101m2	2m	MM-2m	MM	Female	2m	MM-1mom	MMG101mom	Mother	MM-mom	MM-mom	Female	Mother	Own_mother	Unweighted UniFrac
DNA-39	E31	0.70544	BC-3	BCG103m1	1m	BC-1m	BC	Female	1m	MM-1mom	MMG101mom	Mother	MM-mom	MM-mom	Female	Mother	Other_mother	Unweighted UniFrac
DNA-3	E31	0.744376	MM-1	MMG101m3	3m	MM-3m	MM	Female	3m	MM-1mom	MMG101mom	Mother	MM-mom	MM-mom	Female	Mother	Own_mother	Unweighted UniFrac
DNA-40	E31	0.705231	BC-3	BCG103m2	2m	BC-2m	BC	Female	2m	MM-1mom	MMG101mom	Mother	MM-mom	MM-mom	Female	Mother	Other_mother	Unweighted UniFrac
DNA-41	E31	0.683554	BC-3	BCG103m3	3m	BC-3m	BC	Female	3m	MM-1mom	MMG101mom	Mother	MM-mom	MM-mom	Female	Mother	Other_mother	Unweighted UniFrac
DNA-43	E31	0.688102	MM-1	MMG101m6	6m	MM-6m	MM	Female	6m	MM-1mom	MMG101mom	Mother	MM-mom	MM-mom	Female	Mother	Own_mother	Unweighted UniFrac
DNA-44	E31	0.673363	MM-1	MMG101m7	7m	MM-7m	MM	Female	7m	MM-1mom	MMG101mom	Mother	MM-mom	MM-mom	Female	Mother	Own_mother	Unweighted UniFrac
DNA-4	E31	0.765086	MM-1	MMG101m4	4m	MM-4m	MM	Female	4m	MM-1mom	MMG101mom	Mother	MM-mom	MM-mom	Female	Mother	Own_mother	Unweighted UniFrac
DNA-5	E31	0.742244	MM-1	MMG101m5	5m	MM-5m	MM	Female	5m	MM-1mom	MMG101mom	Mother	MM-mom	MM-mom	Female	Mother	Own_mother	Unweighted UniFrac
DNA-6	E31	0.756972	MM-2	MMG102m1	1m	MM-1m	MM	Male	1m	MM-1mom	MMG101mom	Mother	MM-mom	MM-mom	Female	Mother	Other_mother	Unweighted UniFrac
DNA-7	E31	0.720848	MM-2	MMG102m2	2m	MM-2m	MM	Male	2m	MM-1mom	MMG101mom	Mother	MM-mom	MM-mom	Female	Mother	Other_mother	Unweighted UniFrac
DNA-8	E31	0.680919	MM-2	MMG102m3	3m	MM-3m	MM	Male	3m	MM-1mom	MMG101mom	Mother	MM-mom	MM-mom	Female	Mother	Other_mother	Unweighted UniFrac
DNA-9	E31	0.685076	MM-2	MMG102m4	4m	MM-4m	MM	Male	4m	MM-1mom	MMG101mom	Mother	MM-mom	MM-mom	Female	Mother	Other_mother	Unweighted UniFrac
DNA_12	E31	0.712193	BC-1	BCG101m0	0m	BC-0m	BC	Male	0m	MM-1mom	MMG101mom	Mother	MM-mom	MM-mom	Female	Mother	Other_mother	Unweighted UniFrac
DNA_13	E31	0.741635	BC-1	BCG101m1	1m	BC-1m	BC	Male	1m	MM-1mom	MMG101mom	Mother	MM-mom	MM-mom	Female	Mother	Other_mother	Unweighted UniFrac
DNA_14	E31	0.722761	BC-1	BCG101m2	2m	BC-2m	BC	Male	2m	MM-1mom	MMG101mom	Mother	MM-mom	MM-mom	Female	Mother	Other_mother	Unweighted UniFrac
DNA_15	E31	0.789397	BC-1	BCG101m3	3m	BC-3m	BC	Male	3m	MM-1mom	MMG101mom	Mother	MM-mom	MM-mom	Female	Mother	Other_mother	Unweighted UniFrac
DNA_16	E31	0.79289	BC-1	BCG101m4	4m	BC-4m	BC	Male	4m	MM-1mom	MMG101mom	Mother	MM-mom	MM-mom	Female	Mother	Other_mother	Unweighted UniFrac
DNA_17	E31	0.775049	BC-1	BCG101m5	5m	BC-5m	BC	Male	5m	MM-1mom	MMG101mom	Mother	MM-mom	MM-mom	Female	Mother	Other_mother	Unweighted UniFrac
DNA_18	E31	0.77697	BC-1	BCG101m6	6m	BC-6m	BC	Male	6m	MM-1mom	MMG101mom	Mother	MM-mom	MM-mom	Female	Mother	Other_mother	Unweighted UniFrac
DNA_19	E31	0.748223	BC-1	BCG101m7	7m	BC-7m	BC	Male	7m	MM-1mom	MMG101mom	Mother	MM-mom	MM-mom	Female	Mother	Other_mother	Unweighted UniFrac
DNA_20	E31	0.727674	BC-1	BCG101m8	8m	BC-8m	BC	Male	8m	MM-1mom	MMG101mom	Mother	MM-mom	MM-mom	Female	Mother	Other_mother	Unweighted UniFrac
DNA_21	E31	0.709966	BC-1	BCG101m9	9m	BC-9m	BC	Male	9m	MM-1mom	MMG101mom	Mother	MM-mom	MM-mom	Female	Mother	Other_mother	Unweighted UniFrac
DNA_22	E31	0.738836	BC-1	BCG101m10	10m	BC-10m	BC	Male	10m	MM-1mom	MMG101mom	Mother	MM-mom	MM-mom	Female	Mother	Other_mother	Unweighted UniFrac
DNA_23	E31	0.653629	BC-1	BCG101m11	11m	BC-11m	BC	Male	11m	MM-1mom	MMG101mom	Mother	MM-mom	MM-mom	Female	Mother	Other_mother	Unweighted UniFrac
DNA_24	E31	0.73573	BC-1	BCG101m12	12m	BC-12m	BC	Male	12m	MM-1mom	MMG101mom	Mother	MM-mom	MM-mom	Female	Mother	Other_mother	Unweighted UniFrac
DNA_25	E31	0.761905	BC-2	BCG102m0	0m	BC-0m	BC	Male	0m	MM-1mom	MMG101mom	Mother	MM-mom	MM-mom	Female	Mother	Other_mother	Unweighted UniFrac
DNA_26	E31	0.70473	BC-2	BCG102m1	1m	BC-1m	BC	Male	1m	MM-1mom	MMG101mom	Mother	MM-mom	MM-mom	Female	Mother	Other_mother	Unweighted UniFrac
DNA_27	E31	0.7579	BC-2	BCG102m2	2m	BC-2m	BC	Male	2m	MM-1mom	MMG101mom	Mother	MM-mom	MM-mom	Female	Mother	Other_mother	Unweighted UniFrac
DNA_28	E31	0.765266	BC-2	BCG102m3	3m	BC-3m	BC	Male	3m	MM-1mom	MMG101mom	Mother	MM-mom	MM-mom	Female	Mother	Other_mother	Unweighted UniFrac
DNA_29	E31	0.751402	BC-2	BCG102m4	4m	BC-4m	BC	Male	4m	MM-1mom	MMG101mom	Mother	MM-mom	MM-mom	Female	Mother	Other_mother	Unweighted UniFrac
DNA_30	E31	0.754415	BC-2	BCG102m5	5m	BC-5m	BC	Male	5m	MM-1mom	MMG101mom	Mother	MM-mom	MM-mom	Female	Mother	Other_mother	Unweighted UniFrac
DNA_31	E31	0.7317	BC-2	BCG102m6	6m	BC-6m	BC	Male	6m	MM-1mom	MMG101mom	Mother	MM-mom	MM-mom	Female	Mother	Other_mother	Unweighted UniFrac
DNA_32	E31	0.733907	BC-2	BCG102m7	7m	BC-7m	BC	Male	7m	MM-1mom	MMG101mom	Mother	MM-mom	MM-mom	Female	Mother	Other_mother	Unweighted UniFrac
DNA_33	E31	0.715901	BC-2	BCG102m8	8m	BC-8m	BC	Male	8m	MM-1mom	MMG101mom	Mother	MM-mom	MM-mom	Female	Mother	Other_mother	Unweighted UniFrac
DNA_35	E31	0.674825	BC-2	BCG102m9	9m	BC-9m	BC	Male	9m	MM-1mom	MMG101mom	Mother	MM-mom	MM-mom	Female	Mother	Other_mother	Unweighted UniFrac
DNA_36	E31	0.666152	BC-2	BCG102m10	10m	BC-10m	BC	Male	10m	MM-1mom	MMG101mom	Mother	MM-mom	MM-mom	Female	Mother	Other_mother	Unweighted UniFrac
DNA_37	E31	0.673986	BC-2	BCG102m11	11m	BC-11m	BC	Male	11m	MM-1mom	MMG101mom	Mother	MM-mom	MM-mom	Female	Mother	Other_mother	Unweighted UniFrac
DNA_38	E31	0.668311	BC-2	BCG102m12	12m	BC-12m	BC	Male	12m	MM-1mom	MMG101mom	Mother	MM-mom	MM-mom	Female	Mother	Other_mother	Unweighted UniFrac
E32	E31	0.515559	MM-1	MMG101m8	8m	MM-8m	MM	Female	8m	MM-1mom	MMG101mom	Mother	MM-mom	MM-mom	Female	Mother	Own_mother	Unweighted UniFrac
E33	E31	0.615228	MM-1	MMG101m9	9m	MM-9m	MM	Female	9m	MM-1mom	MMG101mom	Mother	MM-mom	MM-mom	Female	Mother	Own_mother	Unweighted UniFrac
E34	E31	0.672878	MM-1	MMG101m10	10m	MM-10m	MM	Female	10m	MM-1mom	MMG101mom	Mother	MM-mom	MM-mom	Female	Mother	Own_mother	Unweighted UniFrac
E35	E31	0.643404	MM-1	MMG101m11	11m	MM-11m	MM	Female	11m	MM-1mom	MMG101mom	Mother	MM-mom	MM-mom	Female	Mother	Own_mother	Unweighted UniFrac
E36	E31	0.621743	MM-1	MMG101m12	12m	MM-12m	MM	Female	12m	MM-1mom	MMG101mom	Mother	MM-mom	MM-mom	Female	Mother	Own_mother	Unweighted UniFrac
E38	E31	0.765607	MM-2	MMG102m6	6m	MM-6m	MM	Male	6m	MM-1mom	MMG101mom	Mother	MM-mom	MM-mom	Female	Mother	Other_mother	Unweighted UniFrac
E39	E31	0.621797	MM-2	MMG102m7	7m	MM-7m	MM	Male	7m	MM-1mom	MMG101mom	Mother	MM-mom	MM-mom	Female	Mother	Other_mother	Unweighted UniFrac
E40	E31	0.680248	MM-2	MMG102m8	8m	MM-8m	MM	Male	8m	MM-1mom	MMG101mom	Mother	MM-mom	MM-mom	Female	Mother	Other_mother	Unweighted UniFrac
E41	E31	0.697275	MM-2	MMG102m9	9m	MM-9m	MM	Male	9m	MM-1mom	MMG101mom	Mother	MM-mom	MM-mom	Female	Mother	Other_mother	Unweighted UniFrac
E42	E31	0.743827	MM-2	MMG102m10	10m	MM-10m	MM	Male	10m	MM-1mom	MMG101mom	Mother	MM-mom	MM-mom	Female	Mother	Other_mother	Unweighted UniFrac
E43	E31	0.740737	MM-2	MMG102m11	11m	MM-11m	MM	Male	11m	MM-1mom	MMG101mom	Mother	MM-mom	MM-mom	Female	Mother	Other_mother	Unweighted UniFrac
E44	E31	0.72576	MM-2	MMG102m12	12m	MM-12m	MM	Male	12m	MM-1mom	MMG101mom	Mother	MM-mom	MM-mom	Female	Mother	Other_mother	Unweighted UniFrac
E46	E31	0.79956	BC-3	BCG103m4	4m	BC-4m	BC	Female	4m	MM-1mom	MMG101mom	Mother	MM-mom	MM-mom	Female	Mother	Other_mother	Unweighted UniFrac
E47	E31	0.752017	BC-3	BCG103m5	5m	BC-5m	BC	Female	5m	MM-1mom	MMG101mom	Mother	MM-mom	MM-mom	Female	Mother	Other_mother	Unweighted UniFrac
E48	E31	0.79484	BC-3	BCG103m6	6m	BC-6m	BC	Female	6m	MM-1mom	MMG101mom	Mother	MM-mom	MM-mom	Female	Mother	Other_mother	Unweighted UniFrac
E49	E31	0.780932	BC-3	BCG103m7	7m	BC-7m	BC	Female	7m	MM-1mom	MMG101mom	Mother	MM-mom	MM-mom	Female	Mother	Other_mother	Unweighted UniFrac
E50	E31	0.737146	BC-3	BCG103m8	8m	BC-8m	BC	Female	8m	MM-1mom	MMG101mom	Mother	MM-mom	MM-mom	Female	Mother	Other_mother	Unweighted UniFrac
E51	E31	0.694609	BC-3	BCG103m9	9m	BC-9m	BC	Female	9m	MM-1mom	MMG101mom	Mother	MM-mom	MM-mom	Female	Mother	Other_mother	Unweighted UniFrac
E52	E31	0.62178	BC-3	BCG103m10	10m	BC-10m	BC	Female	10m	MM-1mom	MMG101mom	Mother	MM-mom	MM-mom	Female	Mother	Other_mother	Unweighted UniFrac
E53	E31	0.624117	BC-3	BCG103m11	11m	BC-11m	BC	Female	11m	MM-1mom	MMG101mom	Mother	MM-mom	MM-mom	Female	Mother	Other_mother	Unweighted UniFrac
E54	E31	0.646783	BC-3	BCG103m12	12m	BC-12m	BC	Female	12m	MM-1mom	MMG101mom	Mother	MM-mom	MM-mom	Female	Mother	Other_mother	Unweighted UniFrac
DNA-10	E37	0.684006	MM-2	MMG102m5	5m	MM-5m	MM	Male	5m	MM-2mom	MMG102mom	Mother	MM-mom	MM-mom	Female	Mother	Own_mother	Unweighted UniFrac
DNA-1	E37	0.640653	MM-1	MMG101m1	1m	MM-1m	MM	Female	1m	MM-2mom	MMG102mom	Mother	MM-mom	MM-mom	Female	Mother	Other_mother	Unweighted UniFrac
DNA-2	E37	0.65041	MM-1	MMG101m2	2m	MM-2m	MM	Female	2m	MM-2mom	MMG102mom	Mother	MM-mom	MM-mom	Female	Mother	Other_mother	Unweighted UniFrac
DNA-39	E37	0.676326	BC-3	BCG103m1	1m	BC-1m	BC	Female	1m	MM-2mom	MMG102mom	Mother	MM-mom	MM-mom	Female	Mother	Other_mother	Unweighted UniFrac
DNA-3	E37	0.724419	MM-1	MMG101m3	3m	MM-3m	MM	Female	3m	MM-2mom	MMG102mom	Mother	MM-mom	MM-mom	Female	Mother	Other_mother	Unweighted UniFrac
DNA-40	E37	0.676926	BC-3	BCG103m2	2m	BC-2m	BC	Female	2m	MM-2mom	MMG102mom	Mother	MM-mom	MM-mom	Female	Mother	Other_mother	Unweighted UniFrac
DNA-41	E37	0.650528	BC-3	BCG103m3	3m	BC-3m	BC	Female	3m	MM-2mom	MMG102mom	Mother	MM-mom	MM-mom	Female	Mother	Other_mother	Unweighted UniFrac
DNA-43	E37	0.637859	MM-1	MMG101m6	6m	MM-6m	MM	Female	6m	MM-2mom	MMG102mom	Mother	MM-mom	MM-mom	Female	Mother	Other_mother	Unweighted UniFrac
DNA-44	E37	0.636103	MM-1	MMG101m7	7m	MM-7m	MM	Female	7m	MM-2mom	MMG102mom	Mother	MM-mom	MM-mom	Female	Mother	Other_mother	Unweighted UniFrac
DNA-4	E37	0.736463	MM-1	MMG101m4	4m	MM-4m	MM	Female	4m	MM-2mom	MMG102mom	Mother	MM-mom	MM-mom	Female	Mother	Other_mother	Unweighted UniFrac
DNA-5	E37	0.71814	MM-1	MMG101m5	5m	MM-5m	MM	Female	5m	MM-2mom	MMG102mom	Mother	MM-mom	MM-mom	Female	Mother	Other_mother	Unweighted UniFrac
DNA-6	E37	0.733878	MM-2	MMG102m1	1m	MM-1m	MM	Male	1m	MM-2mom	MMG102mom	Mother	MM-mom	MM-mom	Female	Mother	Own_mother	Unweighted UniFrac
DNA-7	E37	0.67993	MM-2	MMG102m2	2m	MM-2m	MM	Male	2m	MM-2mom	MMG102mom	Mother	MM-mom	MM-mom	Female	Mother	Own_mother	Unweighted UniFrac
DNA-8	E37	0.645827	MM-2	MMG102m3	3m	MM-3m	MM	Male	3m	MM-2mom	MMG102mom	Mother	MM-mom	MM-mom	Female	Mother	Own_mother	Unweighted UniFrac
DNA-9	E37	0.654277	MM-2	MMG102m4	4m	MM-4m	MM	Male	4m	MM-2mom	MMG102mom	Mother	MM-mom	MM-mom	Female	Mother	Own_mother	Unweighted UniFrac
DNA_12	E37	0.668628	BC-1	BCG101m0	0m	BC-0m	BC	Male	0m	MM-2mom	MMG102mom	Mother	MM-mom	MM-mom	Female	Mother	Other_mother	Unweighted UniFrac
DNA_13	E37	0.699011	BC-1	BCG101m1	1m	BC-1m	BC	Male	1m	MM-2mom	MMG102mom	Mother	MM-mom	MM-mom	Female	Mother	Other_mother	Unweighted UniFrac
DNA_14	E37	0.66313	BC-1	BCG101m2	2m	BC-2m	BC	Male	2m	MM-2mom	MMG102mom	Mother	MM-mom	MM-mom	Female	Mother	Other_mother	Unweighted UniFrac
DNA_15	E37	0.737779	BC-1	BCG101m3	3m	BC-3m	BC	Male	3m	MM-2mom	MMG102mom	Mother	MM-mom	MM-mom	Female	Mother	Other_mother	Unweighted UniFrac
DNA_16	E37	0.750761	BC-1	BCG101m4	4m	BC-4m	BC	Male	4m	MM-2mom	MMG102mom	Mother	MM-mom	MM-mom	Female	Mother	Other_mother	Unweighted UniFrac
DNA_17	E37	0.740802	BC-1	BCG101m5	5m	BC-5m	BC	Male	5m	MM-2mom	MMG102mom	Mother	MM-mom	MM-mom	Female	Mother	Other_mother	Unweighted UniFrac
DNA_18	E37	0.736862	BC-1	BCG101m6	6m	BC-6m	BC	Male	6m	MM-2mom	MMG102mom	Mother	MM-mom	MM-mom	Female	Mother	Other_mother	Unweighted UniFrac
DNA_19	E37	0.708797	BC-1	BCG101m7	7m	BC-7m	BC	Male	7m	MM-2mom	MMG102mom	Mother	MM-mom	MM-mom	Female	Mother	Other_mother	Unweighted UniFrac
DNA_20	E37	0.688569	BC-1	BCG101m8	8m	BC-8m	BC	Male	8m	MM-2mom	MMG102mom	Mother	MM-mom	MM-mom	Female	Mother	Other_mother	Unweighted UniFrac
DNA_21	E37	0.671494	BC-1	BCG101m9	9m	BC-9m	BC	Male	9m	MM-2mom	MMG102mom	Mother	MM-mom	MM-mom	Female	Mother	Other_mother	Unweighted UniFrac
DNA_22	E37	0.696019	BC-1	BCG101m10	10m	BC-10m	BC	Male	10m	MM-2mom	MMG102mom	Mother	MM-mom	MM-mom	Female	Mother	Other_mother	Unweighted UniFrac
DNA_23	E37	0.637729	BC-1	BCG101m11	11m	BC-11m	BC	Male	11m	MM-2mom	MMG102mom	Mother	MM-mom	MM-mom	Female	Mother	Other_mother	Unweighted UniFrac
DNA_24	E37	0.68281	BC-1	BCG101m12	12m	BC-12m	BC	Male	12m	MM-2mom	MMG102mom	Mother	MM-mom	MM-mom	Female	Mother	Other_mother	Unweighted UniFrac
DNA_25	E37	0.728559	BC-2	BCG102m0	0m	BC-0m	BC	Male	0m	MM-2mom	MMG102mom	Mother	MM-mom	MM-mom	Female	Mother	Other_mother	Unweighted UniFrac
DNA_26	E37	0.650812	BC-2	BCG102m1	1m	BC-1m	BC	Male	1m	MM-2mom	MMG102mom	Mother	MM-mom	MM-mom	Female	Mother	Other_mother	Unweighted UniFrac
DNA_27	E37	0.711408	BC-2	BCG102m2	2m	BC-2m	BC	Male	2m	MM-2mom	MMG102mom	Mother	MM-mom	MM-mom	Female	Mother	Other_mother	Unweighted UniFrac
DNA_28	E37	0.720554	BC-2	BCG102m3	3m	BC-3m	BC	Male	3m	MM-2mom	MMG102mom	Mother	MM-mom	MM-mom	Female	Mother	Other_mother	Unweighted UniFrac
DNA_29	E37	0.719849	BC-2	BCG102m4	4m	BC-4m	BC	Male	4m	MM-2mom	MMG102mom	Mother	MM-mom	MM-mom	Female	Mother	Other_mother	Unweighted UniFrac
DNA_30	E37	0.705352	BC-2	BCG102m5	5m	BC-5m	BC	Male	5m	MM-2mom	MMG102mom	Mother	MM-mom	MM-mom	Female	Mother	Other_mother	Unweighted UniFrac
DNA_31	E37	0.681613	BC-2	BCG102m6	6m	BC-6m	BC	Male	6m	MM-2mom	MMG102mom	Mother	MM-mom	MM-mom	Female	Mother	Other_mother	Unweighted UniFrac
DNA_32	E37	0.686031	BC-2	BCG102m7	7m	BC-7m	BC	Male	7m	MM-2mom	MMG102mom	Mother	MM-mom	MM-mom	Female	Mother	Other_mother	Unweighted UniFrac
DNA_33	E37	0.678766	BC-2	BCG102m8	8m	BC-8m	BC	Male	8m	MM-2mom	MMG102mom	Mother	MM-mom	MM-mom	Female	Mother	Other_mother	Unweighted UniFrac
DNA_35	E37	0.634782	BC-2	BCG102m9	9m	BC-9m	BC	Male	9m	MM-2mom	MMG102mom	Mother	MM-mom	MM-mom	Female	Mother	Other_mother	Unweighted UniFrac
DNA_36	E37	0.636163	BC-2	BCG102m10	10m	BC-10m	BC	Male	10m	MM-2mom	MMG102mom	Mother	MM-mom	MM-mom	Female	Mother	Other_mother	Unweighted UniFrac
DNA_37	E37	0.644905	BC-2	BCG102m11	11m	BC-11m	BC	Male	11m	MM-2mom	MMG102mom	Mother	MM-mom	MM-mom	Female	Mother	Other_mother	Unweighted UniFrac
DNA_38	E37	0.62709	BC-2	BCG102m12	12m	BC-12m	BC	Male	12m	MM-2mom	MMG102mom	Mother	MM-mom	MM-mom	Female	Mother	Other_mother	Unweighted UniFrac
E32	E37	0.604378	MM-1	MMG101m8	8m	MM-8m	MM	Female	8m	MM-2mom	MMG102mom	Mother	MM-mom	MM-mom	Female	Mother	Other_mother	Unweighted UniFrac
E33	E37	0.540562	MM-1	MMG101m9	9m	MM-9m	MM	Female	9m	MM-2mom	MMG102mom	Mother	MM-mom	MM-mom	Female	Mother	Other_mother	Unweighted UniFrac
E34	E37	0.589924	MM-1	MMG101m10	10m	MM-10m	MM	Female	10m	MM-2mom	MMG102mom	Mother	MM-mom	MM-mom	Female	Mother	Other_mother	Unweighted UniFrac
E35	E37	0.540242	MM-1	MMG101m11	11m	MM-11m	MM	Female	11m	MM-2mom	MMG102mom	Mother	MM-mom	MM-mom	Female	Mother	Other_mother	Unweighted UniFrac
E36	E37	0.525591	MM-1	MMG101m12	12m	MM-12m	MM	Female	12m	MM-2mom	MMG102mom	Mother	MM-mom	MM-mom	Female	Mother	Other_mother	Unweighted UniFrac
E38	E37	0.722862	MM-2	MMG102m6	6m	MM-6m	MM	Male	6m	MM-2mom	MMG102mom	Mother	MM-mom	MM-mom	Female	Mother	Own_mother	Unweighted UniFrac
E39	E37	0.535615	MM-2	MMG102m7	7m	MM-7m	MM	Male	7m	MM-2mom	MMG102mom	Mother	MM-mom	MM-mom	Female	Mother	Own_mother	Unweighted UniFrac
E40	E37	0.654844	MM-2	MMG102m8	8m	MM-8m	MM	Male	8m	MM-2mom	MMG102mom	Mother	MM-mom	MM-mom	Female	Mother	Own_mother	Unweighted UniFrac
E41	E37	0.622738	MM-2	MMG102m9	9m	MM-9m	MM	Male	9m	MM-2mom	MMG102mom	Mother	MM-mom	MM-mom	Female	Mother	Own_mother	Unweighted UniFrac
E42	E37	0.717051	MM-2	MMG102m10	10m	MM-10m	MM	Male	10m	MM-2mom	MMG102mom	Mother	MM-mom	MM-mom	Female	Mother	Own_mother	Unweighted UniFrac
E43	E37	0.711926	MM-2	MMG102m11	11m	MM-11m	MM	Male	11m	MM-2mom	MMG102mom	Mother	MM-mom	MM-mom	Female	Mother	Own_mother	Unweighted UniFrac
E44	E37	0.696778	MM-2	MMG102m12	12m	MM-12m	MM	Male	12m	MM-2mom	MMG102mom	Mother	MM-mom	MM-mom	Female	Mother	Own_mother	Unweighted UniFrac
E46	E37	0.760679	BC-3	BCG103m4	4m	BC-4m	BC	Female	4m	MM-2mom	MMG102mom	Mother	MM-mom	MM-mom	Female	Mother	Other_mother	Unweighted UniFrac
E47	E37	0.715329	BC-3	BCG103m5	5m	BC-5m	BC	Female	5m	MM-2mom	MMG102mom	Mother	MM-mom	MM-mom	Female	Mother	Other_mother	Unweighted UniFrac
E48	E37	0.764293	BC-3	BCG103m6	6m	BC-6m	BC	Female	6m	MM-2mom	MMG102mom	Mother	MM-mom	MM-mom	Female	Mother	Other_mother	Unweighted UniFrac
E49	E37	0.745099	BC-3	BCG103m7	7m	BC-7m	BC	Female	7m	MM-2mom	MMG102mom	Mother	MM-mom	MM-mom	Female	Mother	Other_mother	Unweighted UniFrac
E50	E37	0.70033	BC-3	BCG103m8	8m	BC-8m	BC	Female	8m	MM-2mom	MMG102mom	Mother	MM-mom	MM-mom	Female	Mother	Other_mother	Unweighted UniFrac
E51	E37	0.633737	BC-3	BCG103m9	9m	BC-9m	BC	Female	9m	MM-2mom	MMG102mom	Mother	MM-mom	MM-mom	Female	Mother	Other_mother	Unweighted UniFrac
E52	E37	0.58762	BC-3	BCG103m10	10m	BC-10m	BC	Female	10m	MM-2mom	MMG102mom	Mother	MM-mom	MM-mom	Female	Mother	Other_mother	Unweighted UniFrac
E53	E37	0.574719	BC-3	BCG103m11	11m	BC-11m	BC	Female	11m	MM-2mom	MMG102mom	Mother	MM-mom	MM-mom	Female	Mother	Other_mother	Unweighted UniFrac
E54	E37	0.624063	BC-3	BCG103m12	12m	BC-12m	BC	Female	12m	MM-2mom	MMG102mom	Mother	MM-mom	MM-mom	Female	Mother	Other_mother	Unweighted UniFrac
DNA-10	E45	0.736493	MM-2	MMG102m5	5m	MM-5m	MM	Male	5m	BC-3mom	BCG103mom	Mother	BC-mom	BC-mom	Female	Mother	Other_mother	Unweighted UniFrac
DNA-1	E45	0.688639	MM-1	MMG101m1	1m	MM-1m	MM	Female	1m	BC-3mom	BCG103mom	Mother	BC-mom	BC-mom	Female	Mother	Other_mother	Unweighted UniFrac
DNA-2	E45	0.699039	MM-1	MMG101m2	2m	MM-2m	MM	Female	2m	BC-3mom	BCG103mom	Mother	BC-mom	BC-mom	Female	Mother	Other_mother	Unweighted UniFrac
DNA-39	E45	0.731525	BC-3	BCG103m1	1m	BC-1m	BC	Female	1m	BC-3mom	BCG103mom	Mother	BC-mom	BC-mom	Female	Mother	Own_mother	Unweighted UniFrac
DNA-3	E45	0.763105	MM-1	MMG101m3	3m	MM-3m	MM	Female	3m	BC-3mom	BCG103mom	Mother	BC-mom	BC-mom	Female	Mother	Other_mother	Unweighted UniFrac
DNA-40	E45	0.73149	BC-3	BCG103m2	2m	BC-2m	BC	Female	2m	BC-3mom	BCG103mom	Mother	BC-mom	BC-mom	Female	Mother	Own_mother	Unweighted UniFrac
DNA-41	E45	0.707238	BC-3	BCG103m3	3m	BC-3m	BC	Female	3m	BC-3mom	BCG103mom	Mother	BC-mom	BC-mom	Female	Mother	Own_mother	Unweighted UniFrac
DNA-43	E45	0.704928	MM-1	MMG101m6	6m	MM-6m	MM	Female	6m	BC-3mom	BCG103mom	Mother	BC-mom	BC-mom	Female	Mother	Other_mother	Unweighted UniFrac
DNA-44	E45	0.691094	MM-1	MMG101m7	7m	MM-7m	MM	Female	7m	BC-3mom	BCG103mom	Mother	BC-mom	BC-mom	Female	Mother	Other_mother	Unweighted UniFrac
DNA-4	E45	0.768318	MM-1	MMG101m4	4m	MM-4m	MM	Female	4m	BC-3mom	BCG103mom	Mother	BC-mom	BC-mom	Female	Mother	Other_mother	Unweighted UniFrac
DNA-5	E45	0.757817	MM-1	MMG101m5	5m	MM-5m	MM	Female	5m	BC-3mom	BCG103mom	Mother	BC-mom	BC-mom	Female	Mother	Other_mother	Unweighted UniFrac
DNA-6	E45	0.757456	MM-2	MMG102m1	1m	MM-1m	MM	Male	1m	BC-3mom	BCG103mom	Mother	BC-mom	BC-mom	Female	Mother	Other_mother	Unweighted UniFrac
DNA-7	E45	0.736269	MM-2	MMG102m2	2m	MM-2m	MM	Male	2m	BC-3mom	BCG103mom	Mother	BC-mom	BC-mom	Female	Mother	Other_mother	Unweighted UniFrac
DNA-8	E45	0.708272	MM-2	MMG102m3	3m	MM-3m	MM	Male	3m	BC-3mom	BCG103mom	Mother	BC-mom	BC-mom	Female	Mother	Other_mother	Unweighted UniFrac
DNA-9	E45	0.696493	MM-2	MMG102m4	4m	MM-4m	MM	Male	4m	BC-3mom	BCG103mom	Mother	BC-mom	BC-mom	Female	Mother	Other_mother	Unweighted UniFrac
DNA_12	E45	0.717701	BC-1	BCG101m0	0m	BC-0m	BC	Male	0m	BC-3mom	BCG103mom	Mother	BC-mom	BC-mom	Female	Mother	Other_mother	Unweighted UniFrac
DNA_13	E45	0.750272	BC-1	BCG101m1	1m	BC-1m	BC	Male	1m	BC-3mom	BCG103mom	Mother	BC-mom	BC-mom	Female	Mother	Other_mother	Unweighted UniFrac
DNA_14	E45	0.722001	BC-1	BCG101m2	2m	BC-2m	BC	Male	2m	BC-3mom	BCG103mom	Mother	BC-mom	BC-mom	Female	Mother	Other_mother	Unweighted UniFrac
DNA_15	E45	0.784552	BC-1	BCG101m3	3m	BC-3m	BC	Male	3m	BC-3mom	BCG103mom	Mother	BC-mom	BC-mom	Female	Mother	Other_mother	Unweighted UniFrac
DNA_16	E45	0.794451	BC-1	BCG101m4	4m	BC-4m	BC	Male	4m	BC-3mom	BCG103mom	Mother	BC-mom	BC-mom	Female	Mother	Other_mother	Unweighted UniFrac
DNA_17	E45	0.778053	BC-1	BCG101m5	5m	BC-5m	BC	Male	5m	BC-3mom	BCG103mom	Mother	BC-mom	BC-mom	Female	Mother	Other_mother	Unweighted UniFrac
DNA_18	E45	0.783477	BC-1	BCG101m6	6m	BC-6m	BC	Male	6m	BC-3mom	BCG103mom	Mother	BC-mom	BC-mom	Female	Mother	Other_mother	Unweighted UniFrac
DNA_19	E45	0.760332	BC-1	BCG101m7	7m	BC-7m	BC	Male	7m	BC-3mom	BCG103mom	Mother	BC-mom	BC-mom	Female	Mother	Other_mother	Unweighted UniFrac
DNA_20	E45	0.732928	BC-1	BCG101m8	8m	BC-8m	BC	Male	8m	BC-3mom	BCG103mom	Mother	BC-mom	BC-mom	Female	Mother	Other_mother	Unweighted UniFrac
DNA_21	E45	0.71621	BC-1	BCG101m9	9m	BC-9m	BC	Male	9m	BC-3mom	BCG103mom	Mother	BC-mom	BC-mom	Female	Mother	Other_mother	Unweighted UniFrac
DNA_22	E45	0.74973	BC-1	BCG101m10	10m	BC-10m	BC	Male	10m	BC-3mom	BCG103mom	Mother	BC-mom	BC-mom	Female	Mother	Other_mother	Unweighted UniFrac
DNA_23	E45	0.675749	BC-1	BCG101m11	11m	BC-11m	BC	Male	11m	BC-3mom	BCG103mom	Mother	BC-mom	BC-mom	Female	Mother	Other_mother	Unweighted UniFrac
DNA_24	E45	0.705065	BC-1	BCG101m12	12m	BC-12m	BC	Male	12m	BC-3mom	BCG103mom	Mother	BC-mom	BC-mom	Female	Mother	Other_mother	Unweighted UniFrac
DNA_25	E45	0.776905	BC-2	BCG102m0	0m	BC-0m	BC	Male	0m	BC-3mom	BCG103mom	Mother	BC-mom	BC-mom	Female	Mother	Other_mother	Unweighted UniFrac
DNA_26	E45	0.724728	BC-2	BCG102m1	1m	BC-1m	BC	Male	1m	BC-3mom	BCG103mom	Mother	BC-mom	BC-mom	Female	Mother	Other_mother	Unweighted UniFrac
DNA_27	E45	0.7709	BC-2	BCG102m2	2m	BC-2m	BC	Male	2m	BC-3mom	BCG103mom	Mother	BC-mom	BC-mom	Female	Mother	Other_mother	Unweighted UniFrac
DNA_28	E45	0.771801	BC-2	BCG102m3	3m	BC-3m	BC	Male	3m	BC-3mom	BCG103mom	Mother	BC-mom	BC-mom	Female	Mother	Other_mother	Unweighted UniFrac
DNA_29	E45	0.759294	BC-2	BCG102m4	4m	BC-4m	BC	Male	4m	BC-3mom	BCG103mom	Mother	BC-mom	BC-mom	Female	Mother	Other_mother	Unweighted UniFrac
DNA_30	E45	0.761526	BC-2	BCG102m5	5m	BC-5m	BC	Male	5m	BC-3mom	BCG103mom	Mother	BC-mom	BC-mom	Female	Mother	Other_mother	Unweighted UniFrac
DNA_31	E45	0.743509	BC-2	BCG102m6	6m	BC-6m	BC	Male	6m	BC-3mom	BCG103mom	Mother	BC-mom	BC-mom	Female	Mother	Other_mother	Unweighted UniFrac
DNA_32	E45	0.738066	BC-2	BCG102m7	7m	BC-7m	BC	Male	7m	BC-3mom	BCG103mom	Mother	BC-mom	BC-mom	Female	Mother	Other_mother	Unweighted UniFrac
DNA_33	E45	0.725051	BC-2	BCG102m8	8m	BC-8m	BC	Male	8m	BC-3mom	BCG103mom	Mother	BC-mom	BC-mom	Female	Mother	Other_mother	Unweighted UniFrac
DNA_35	E45	0.686033	BC-2	BCG102m9	9m	BC-9m	BC	Male	9m	BC-3mom	BCG103mom	Mother	BC-mom	BC-mom	Female	Mother	Other_mother	Unweighted UniFrac
DNA_36	E45	0.682637	BC-2	BCG102m10	10m	BC-10m	BC	Male	10m	BC-3mom	BCG103mom	Mother	BC-mom	BC-mom	Female	Mother	Other_mother	Unweighted UniFrac
DNA_37	E45	0.708434	BC-2	BCG102m11	11m	BC-11m	BC	Male	11m	BC-3mom	BCG103mom	Mother	BC-mom	BC-mom	Female	Mother	Other_mother	Unweighted UniFrac
DNA_38	E45	0.682747	BC-2	BCG102m12	12m	BC-12m	BC	Male	12m	BC-3mom	BCG103mom	Mother	BC-mom	BC-mom	Female	Mother	Other_mother	Unweighted UniFrac
E32	E45	0.646148	MM-1	MMG101m8	8m	MM-8m	MM	Female	8m	BC-3mom	BCG103mom	Mother	BC-mom	BC-mom	Female	Mother	Other_mother	Unweighted UniFrac
E33	E45	0.644298	MM-1	MMG101m9	9m	MM-9m	MM	Female	9m	BC-3mom	BCG103mom	Mother	BC-mom	BC-mom	Female	Mother	Other_mother	Unweighted UniFrac
E34	E45	0.689376	MM-1	MMG101m10	10m	MM-10m	MM	Female	10m	BC-3mom	BCG103mom	Mother	BC-mom	BC-mom	Female	Mother	Other_mother	Unweighted UniFrac
E35	E45	0.629572	MM-1	MMG101m11	11m	MM-11m	MM	Female	11m	BC-3mom	BCG103mom	Mother	BC-mom	BC-mom	Female	Mother	Other_mother	Unweighted UniFrac
E36	E45	0.648253	MM-1	MMG101m12	12m	MM-12m	MM	Female	12m	BC-3mom	BCG103mom	Mother	BC-mom	BC-mom	Female	Mother	Other_mother	Unweighted UniFrac
E38	E45	0.788331	MM-2	MMG102m6	6m	MM-6m	MM	Male	6m	BC-3mom	BCG103mom	Mother	BC-mom	BC-mom	Female	Mother	Other_mother	Unweighted UniFrac
E39	E45	0.661989	MM-2	MMG102m7	7m	MM-7m	MM	Male	7m	BC-3mom	BCG103mom	Mother	BC-mom	BC-mom	Female	Mother	Other_mother	Unweighted UniFrac
E40	E45	0.709639	MM-2	MMG102m8	8m	MM-8m	MM	Male	8m	BC-3mom	BCG103mom	Mother	BC-mom	BC-mom	Female	Mother	Other_mother	Unweighted UniFrac
E41	E45	0.702961	MM-2	MMG102m9	9m	MM-9m	MM	Male	9m	BC-3mom	BCG103mom	Mother	BC-mom	BC-mom	Female	Mother	Other_mother	Unweighted UniFrac
E42	E45	0.74659	MM-2	MMG102m10	10m	MM-10m	MM	Male	10m	BC-3mom	BCG103mom	Mother	BC-mom	BC-mom	Female	Mother	Other_mother	Unweighted UniFrac
E43	E45	0.761072	MM-2	MMG102m11	11m	MM-11m	MM	Male	11m	BC-3mom	BCG103mom	Mother	BC-mom	BC-mom	Female	Mother	Other_mother	Unweighted UniFrac
E44	E45	0.757064	MM-2	MMG102m12	12m	MM-12m	MM	Male	12m	BC-3mom	BCG103mom	Mother	BC-mom	BC-mom	Female	Mother	Other_mother	Unweighted UniFrac
E46	E45	0.749314	BC-3	BCG103m4	4m	BC-4m	BC	Female	4m	BC-3mom	BCG103mom	Mother	BC-mom	BC-mom	Female	Mother	Own_mother	Unweighted UniFrac
E47	E45	0.716384	BC-3	BCG103m5	5m	BC-5m	BC	Female	5m	BC-3mom	BCG103mom	Mother	BC-mom	BC-mom	Female	Mother	Own_mother	Unweighted UniFrac
E48	E45	0.77273	BC-3	BCG103m6	6m	BC-6m	BC	Female	6m	BC-3mom	BCG103mom	Mother	BC-mom	BC-mom	Female	Mother	Own_mother	Unweighted UniFrac
E49	E45	0.784055	BC-3	BCG103m7	7m	BC-7m	BC	Female	7m	BC-3mom	BCG103mom	Mother	BC-mom	BC-mom	Female	Mother	Own_mother	Unweighted UniFrac
E50	E45	0.742979	BC-3	BCG103m8	8m	BC-8m	BC	Female	8m	BC-3mom	BCG103mom	Mother	BC-mom	BC-mom	Female	Mother	Own_mother	Unweighted UniFrac
E51	E45	0.681871	BC-3	BCG103m9	9m	BC-9m	BC	Female	9m	BC-3mom	BCG103mom	Mother	BC-mom	BC-mom	Female	Mother	Own_mother	Unweighted UniFrac
E52	E45	0.659498	BC-3	BCG103m10	10m	BC-10m	BC	Female	10m	BC-3mom	BCG103mom	Mother	BC-mom	BC-mom	Female	Mother	Own_mother	Unweighted UniFrac
E53	E45	0.629559	BC-3	BCG103m11	11m	BC-11m	BC	Female	11m	BC-3mom	BCG103mom	Mother	BC-mom	BC-mom	Female	Mother	Own_mother	Unweighted UniFrac
E54	E45	0.658052	BC-3	BCG103m12	12m	BC-12m	BC	Female	12m	BC-3mom	BCG103mom	Mother	BC-mom	BC-mom	Female	Mother	Own_mother	Unweighted UniFrac
DNA-10	DNA-11	0.327519	MM-2	MMG102m5	5m	MM-5m	MM	Male	5m	BC-1mom	BCG101mom	Mother	BC-mom	BC-mom	Female	Mother	Other_mother	Weighted UniFrac
DNA-1	DNA-11	0.524406	MM-1	MMG101m1	1m	MM-1m	MM	Female	1m	BC-1mom	BCG101mom	Mother	BC-mom	BC-mom	Female	Mother	Other_mother	Weighted UniFrac
DNA-2	DNA-11	0.326323	MM-1	MMG101m2	2m	MM-2m	MM	Female	2m	BC-1mom	BCG101mom	Mother	BC-mom	BC-mom	Female	Mother	Other_mother	Weighted UniFrac
DNA-39	DNA-11	0.335897	BC-3	BCG103m1	1m	BC-1m	BC	Female	1m	BC-1mom	BCG101mom	Mother	BC-mom	BC-mom	Female	Mother	Other_mother	Weighted UniFrac
DNA-3	DNA-11	0.463705	MM-1	MMG101m3	3m	MM-3m	MM	Female	3m	BC-1mom	BCG101mom	Mother	BC-mom	BC-mom	Female	Mother	Other_mother	Weighted UniFrac
DNA-40	DNA-11	0.345674	BC-3	BCG103m2	2m	BC-2m	BC	Female	2m	BC-1mom	BCG101mom	Mother	BC-mom	BC-mom	Female	Mother	Other_mother	Weighted UniFrac
DNA-41	DNA-11	0.294074	BC-3	BCG103m3	3m	BC-3m	BC	Female	3m	BC-1mom	BCG101mom	Mother	BC-mom	BC-mom	Female	Mother	Other_mother	Weighted UniFrac
DNA-43	DNA-11	0.323734	MM-1	MMG101m6	6m	MM-6m	MM	Female	6m	BC-1mom	BCG101mom	Mother	BC-mom	BC-mom	Female	Mother	Other_mother	Weighted UniFrac
DNA-44	DNA-11	0.384948	MM-1	MMG101m7	7m	MM-7m	MM	Female	7m	BC-1mom	BCG101mom	Mother	BC-mom	BC-mom	Female	Mother	Other_mother	Weighted UniFrac
DNA-4	DNA-11	0.376089	MM-1	MMG101m4	4m	MM-4m	MM	Female	4m	BC-1mom	BCG101mom	Mother	BC-mom	BC-mom	Female	Mother	Other_mother	Weighted UniFrac
DNA-5	DNA-11	0.323691	MM-1	MMG101m5	5m	MM-5m	MM	Female	5m	BC-1mom	BCG101mom	Mother	BC-mom	BC-mom	Female	Mother	Other_mother	Weighted UniFrac
DNA-6	DNA-11	0.378904	MM-2	MMG102m1	1m	MM-1m	MM	Male	1m	BC-1mom	BCG101mom	Mother	BC-mom	BC-mom	Female	Mother	Other_mother	Weighted UniFrac
DNA-7	DNA-11	0.261686	MM-2	MMG102m2	2m	MM-2m	MM	Male	2m	BC-1mom	BCG101mom	Mother	BC-mom	BC-mom	Female	Mother	Other_mother	Weighted UniFrac
DNA-8	DNA-11	0.613945	MM-2	MMG102m3	3m	MM-3m	MM	Male	3m	BC-1mom	BCG101mom	Mother	BC-mom	BC-mom	Female	Mother	Other_mother	Weighted UniFrac
DNA-9	DNA-11	0.327038	MM-2	MMG102m4	4m	MM-4m	MM	Male	4m	BC-1mom	BCG101mom	Mother	BC-mom	BC-mom	Female	Mother	Other_mother	Weighted UniFrac
DNA_12	DNA-11	0.450742	BC-1	BCG101m0	0m	BC-0m	BC	Male	0m	BC-1mom	BCG101mom	Mother	BC-mom	BC-mom	Female	Mother	Own_mother	Weighted UniFrac
DNA_13	DNA-11	0.357081	BC-1	BCG101m1	1m	BC-1m	BC	Male	1m	BC-1mom	BCG101mom	Mother	BC-mom	BC-mom	Female	Mother	Own_mother	Weighted UniFrac
DNA_14	DNA-11	0.343366	BC-1	BCG101m2	2m	BC-2m	BC	Male	2m	BC-1mom	BCG101mom	Mother	BC-mom	BC-mom	Female	Mother	Own_mother	Weighted UniFrac
DNA_15	DNA-11	0.442534	BC-1	BCG101m3	3m	BC-3m	BC	Male	3m	BC-1mom	BCG101mom	Mother	BC-mom	BC-mom	Female	Mother	Own_mother	Weighted UniFrac
DNA_16	DNA-11	0.452602	BC-1	BCG101m4	4m	BC-4m	BC	Male	4m	BC-1mom	BCG101mom	Mother	BC-mom	BC-mom	Female	Mother	Own_mother	Weighted UniFrac
DNA_17	DNA-11	0.364685	BC-1	BCG101m5	5m	BC-5m	BC	Male	5m	BC-1mom	BCG101mom	Mother	BC-mom	BC-mom	Female	Mother	Own_mother	Weighted UniFrac
DNA_18	DNA-11	0.400512	BC-1	BCG101m6	6m	BC-6m	BC	Male	6m	BC-1mom	BCG101mom	Mother	BC-mom	BC-mom	Female	Mother	Own_mother	Weighted UniFrac
DNA_19	DNA-11	0.372225	BC-1	BCG101m7	7m	BC-7m	BC	Male	7m	BC-1mom	BCG101mom	Mother	BC-mom	BC-mom	Female	Mother	Own_mother	Weighted UniFrac
DNA_20	DNA-11	0.624145	BC-1	BCG101m8	8m	BC-8m	BC	Male	8m	BC-1mom	BCG101mom	Mother	BC-mom	BC-mom	Female	Mother	Own_mother	Weighted UniFrac
DNA_21	DNA-11	0.463816	BC-1	BCG101m9	9m	BC-9m	BC	Male	9m	BC-1mom	BCG101mom	Mother	BC-mom	BC-mom	Female	Mother	Own_mother	Weighted UniFrac
DNA_22	DNA-11	0.396474	BC-1	BCG101m10	10m	BC-10m	BC	Male	10m	BC-1mom	BCG101mom	Mother	BC-mom	BC-mom	Female	Mother	Own_mother	Weighted UniFrac
DNA_23	DNA-11	0.252678	BC-1	BCG101m11	11m	BC-11m	BC	Male	11m	BC-1mom	BCG101mom	Mother	BC-mom	BC-mom	Female	Mother	Own_mother	Weighted UniFrac
DNA_24	DNA-11	0.414864	BC-1	BCG101m12	12m	BC-12m	BC	Male	12m	BC-1mom	BCG101mom	Mother	BC-mom	BC-mom	Female	Mother	Own_mother	Weighted UniFrac
DNA_25	DNA-11	0.369161	BC-2	BCG102m0	0m	BC-0m	BC	Male	0m	BC-1mom	BCG101mom	Mother	BC-mom	BC-mom	Female	Mother	Other_mother	Weighted UniFrac
DNA_26	DNA-11	0.318695	BC-2	BCG102m1	1m	BC-1m	BC	Male	1m	BC-1mom	BCG101mom	Mother	BC-mom	BC-mom	Female	Mother	Other_mother	Weighted UniFrac
DNA_27	DNA-11	0.37162	BC-2	BCG102m2	2m	BC-2m	BC	Male	2m	BC-1mom	BCG101mom	Mother	BC-mom	BC-mom	Female	Mother	Other_mother	Weighted UniFrac
DNA_28	DNA-11	0.391197	BC-2	BCG102m3	3m	BC-3m	BC	Male	3m	BC-1mom	BCG101mom	Mother	BC-mom	BC-mom	Female	Mother	Other_mother	Weighted UniFrac
DNA_29	DNA-11	0.339891	BC-2	BCG102m4	4m	BC-4m	BC	Male	4m	BC-1mom	BCG101mom	Mother	BC-mom	BC-mom	Female	Mother	Other_mother	Weighted UniFrac
DNA_30	DNA-11	0.359073	BC-2	BCG102m5	5m	BC-5m	BC	Male	5m	BC-1mom	BCG101mom	Mother	BC-mom	BC-mom	Female	Mother	Other_mother	Weighted UniFrac
DNA_31	DNA-11	0.362937	BC-2	BCG102m6	6m	BC-6m	BC	Male	6m	BC-1mom	BCG101mom	Mother	BC-mom	BC-mom	Female	Mother	Other_mother	Weighted UniFrac
DNA_32	DNA-11	0.459426	BC-2	BCG102m7	7m	BC-7m	BC	Male	7m	BC-1mom	BCG101mom	Mother	BC-mom	BC-mom	Female	Mother	Other_mother	Weighted UniFrac
DNA_33	DNA-11	0.401257	BC-2	BCG102m8	8m	BC-8m	BC	Male	8m	BC-1mom	BCG101mom	Mother	BC-mom	BC-mom	Female	Mother	Other_mother	Weighted UniFrac
DNA_35	DNA-11	0.219045	BC-2	BCG102m9	9m	BC-9m	BC	Male	9m	BC-1mom	BCG101mom	Mother	BC-mom	BC-mom	Female	Mother	Other_mother	Weighted UniFrac
DNA_36	DNA-11	0.340141	BC-2	BCG102m10	10m	BC-10m	BC	Male	10m	BC-1mom	BCG101mom	Mother	BC-mom	BC-mom	Female	Mother	Other_mother	Weighted UniFrac
DNA_37	DNA-11	0.294001	BC-2	BCG102m11	11m	BC-11m	BC	Male	11m	BC-1mom	BCG101mom	Mother	BC-mom	BC-mom	Female	Mother	Other_mother	Weighted UniFrac
DNA_38	DNA-11	0.281496	BC-2	BCG102m12	12m	BC-12m	BC	Male	12m	BC-1mom	BCG101mom	Mother	BC-mom	BC-mom	Female	Mother	Other_mother	Weighted UniFrac
E32	DNA-11	0.313496	MM-1	MMG101m8	8m	MM-8m	MM	Female	8m	BC-1mom	BCG101mom	Mother	BC-mom	BC-mom	Female	Mother	Other_mother	Weighted UniFrac
E33	DNA-11	0.330601	MM-1	MMG101m9	9m	MM-9m	MM	Female	9m	BC-1mom	BCG101mom	Mother	BC-mom	BC-mom	Female	Mother	Other_mother	Weighted UniFrac
E34	DNA-11	0.309217	MM-1	MMG101m10	10m	MM-10m	MM	Female	10m	BC-1mom	BCG101mom	Mother	BC-mom	BC-mom	Female	Mother	Other_mother	Weighted UniFrac
E35	DNA-11	0.324251	MM-1	MMG101m11	11m	MM-11m	MM	Female	11m	BC-1mom	BCG101mom	Mother	BC-mom	BC-mom	Female	Mother	Other_mother	Weighted UniFrac
E36	DNA-11	0.385571	MM-1	MMG101m12	12m	MM-12m	MM	Female	12m	BC-1mom	BCG101mom	Mother	BC-mom	BC-mom	Female	Mother	Other_mother	Weighted UniFrac
E38	DNA-11	0.408833	MM-2	MMG102m6	6m	MM-6m	MM	Male	6m	BC-1mom	BCG101mom	Mother	BC-mom	BC-mom	Female	Mother	Other_mother	Weighted UniFrac
E39	DNA-11	0.321462	MM-2	MMG102m7	7m	MM-7m	MM	Male	7m	BC-1mom	BCG101mom	Mother	BC-mom	BC-mom	Female	Mother	Other_mother	Weighted UniFrac
E40	DNA-11	0.50093	MM-2	MMG102m8	8m	MM-8m	MM	Male	8m	BC-1mom	BCG101mom	Mother	BC-mom	BC-mom	Female	Mother	Other_mother	Weighted UniFrac
E41	DNA-11	0.405575	MM-2	MMG102m9	9m	MM-9m	MM	Male	9m	BC-1mom	BCG101mom	Mother	BC-mom	BC-mom	Female	Mother	Other_mother	Weighted UniFrac
E42	DNA-11	0.401433	MM-2	MMG102m10	10m	MM-10m	MM	Male	10m	BC-1mom	BCG101mom	Mother	BC-mom	BC-mom	Female	Mother	Other_mother	Weighted UniFrac
E43	DNA-11	0.397925	MM-2	MMG102m11	11m	MM-11m	MM	Male	11m	BC-1mom	BCG101mom	Mother	BC-mom	BC-mom	Female	Mother	Other_mother	Weighted UniFrac
E44	DNA-11	0.397604	MM-2	MMG102m12	12m	MM-12m	MM	Male	12m	BC-1mom	BCG101mom	Mother	BC-mom	BC-mom	Female	Mother	Other_mother	Weighted UniFrac
E46	DNA-11	0.489635	BC-3	BCG103m4	4m	BC-4m	BC	Female	4m	BC-1mom	BCG101mom	Mother	BC-mom	BC-mom	Female	Mother	Other_mother	Weighted UniFrac
E47	DNA-11	0.392709	BC-3	BCG103m5	5m	BC-5m	BC	Female	5m	BC-1mom	BCG101mom	Mother	BC-mom	BC-mom	Female	Mother	Other_mother	Weighted UniFrac
E48	DNA-11	0.504799	BC-3	BCG103m6	6m	BC-6m	BC	Female	6m	BC-1mom	BCG101mom	Mother	BC-mom	BC-mom	Female	Mother	Other_mother	Weighted UniFrac
E49	DNA-11	0.681142	BC-3	BCG103m7	7m	BC-7m	BC	Female	7m	BC-1mom	BCG101mom	Mother	BC-mom	BC-mom	Female	Mother	Other_mother	Weighted UniFrac
E50	DNA-11	0.373204	BC-3	BCG103m8	8m	BC-8m	BC	Female	8m	BC-1mom	BCG101mom	Mother	BC-mom	BC-mom	Female	Mother	Other_mother	Weighted UniFrac
E51	DNA-11	0.361126	BC-3	BCG103m9	9m	BC-9m	BC	Female	9m	BC-1mom	BCG101mom	Mother	BC-mom	BC-mom	Female	Mother	Other_mother	Weighted UniFrac
E52	DNA-11	0.329702	BC-3	BCG103m10	10m	BC-10m	BC	Female	10m	BC-1mom	BCG101mom	Mother	BC-mom	BC-mom	Female	Mother	Other_mother	Weighted UniFrac
E53	DNA-11	0.377146	BC-3	BCG103m11	11m	BC-11m	BC	Female	11m	BC-1mom	BCG101mom	Mother	BC-mom	BC-mom	Female	Mother	Other_mother	Weighted UniFrac
E54	DNA-11	0.372834	BC-3	BCG103m12	12m	BC-12m	BC	Female	12m	BC-1mom	BCG101mom	Mother	BC-mom	BC-mom	Female	Mother	Other_mother	Weighted UniFrac
DNA-10	E31	0.478405	MM-2	MMG102m5	5m	MM-5m	MM	Male	5m	MM-1mom	MMG101mom	Mother	MM-mom	MM-mom	Female	Mother	Other_mother	Weighted UniFrac
DNA-1	E31	0.593394	MM-1	MMG101m1	1m	MM-1m	MM	Female	1m	MM-1mom	MMG101mom	Mother	MM-mom	MM-mom	Female	Mother	Own_mother	Weighted UniFrac
DNA-2	E31	0.430772	MM-1	MMG101m2	2m	MM-2m	MM	Female	2m	MM-1mom	MMG101mom	Mother	MM-mom	MM-mom	Female	Mother	Own_mother	Weighted UniFrac
DNA-39	E31	0.388098	BC-3	BCG103m1	1m	BC-1m	BC	Female	1m	MM-1mom	MMG101mom	Mother	MM-mom	MM-mom	Female	Mother	Other_mother	Weighted UniFrac
DNA-3	E31	0.558981	MM-1	MMG101m3	3m	MM-3m	MM	Female	3m	MM-1mom	MMG101mom	Mother	MM-mom	MM-mom	Female	Mother	Own_mother	Weighted UniFrac
DNA-40	E31	0.402961	BC-3	BCG103m2	2m	BC-2m	BC	Female	2m	MM-1mom	MMG101mom	Mother	MM-mom	MM-mom	Female	Mother	Other_mother	Weighted UniFrac
DNA-41	E31	0.361115	BC-3	BCG103m3	3m	BC-3m	BC	Female	3m	MM-1mom	MMG101mom	Mother	MM-mom	MM-mom	Female	Mother	Other_mother	Weighted UniFrac
DNA-43	E31	0.398622	MM-1	MMG101m6	6m	MM-6m	MM	Female	6m	MM-1mom	MMG101mom	Mother	MM-mom	MM-mom	Female	Mother	Own_mother	Weighted UniFrac
DNA-44	E31	0.443536	MM-1	MMG101m7	7m	MM-7m	MM	Female	7m	MM-1mom	MMG101mom	Mother	MM-mom	MM-mom	Female	Mother	Own_mother	Weighted UniFrac
DNA-4	E31	0.502109	MM-1	MMG101m4	4m	MM-4m	MM	Female	4m	MM-1mom	MMG101mom	Mother	MM-mom	MM-mom	Female	Mother	Own_mother	Weighted UniFrac
DNA-5	E31	0.426181	MM-1	MMG101m5	5m	MM-5m	MM	Female	5m	MM-1mom	MMG101mom	Mother	MM-mom	MM-mom	Female	Mother	Own_mother	Weighted UniFrac
DNA-6	E31	0.49054	MM-2	MMG102m1	1m	MM-1m	MM	Male	1m	MM-1mom	MMG101mom	Mother	MM-mom	MM-mom	Female	Mother	Other_mother	Weighted UniFrac
DNA-7	E31	0.42135	MM-2	MMG102m2	2m	MM-2m	MM	Male	2m	MM-1mom	MMG101mom	Mother	MM-mom	MM-mom	Female	Mother	Other_mother	Weighted UniFrac
DNA-8	E31	0.715543	MM-2	MMG102m3	3m	MM-3m	MM	Male	3m	MM-1mom	MMG101mom	Mother	MM-mom	MM-mom	Female	Mother	Other_mother	Weighted UniFrac
DNA-9	E31	0.461597	MM-2	MMG102m4	4m	MM-4m	MM	Male	4m	MM-1mom	MMG101mom	Mother	MM-mom	MM-mom	Female	Mother	Other_mother	Weighted UniFrac
DNA_12	E31	0.489681	BC-1	BCG101m0	0m	BC-0m	BC	Male	0m	MM-1mom	MMG101mom	Mother	MM-mom	MM-mom	Female	Mother	Other_mother	Weighted UniFrac
DNA_13	E31	0.427648	BC-1	BCG101m1	1m	BC-1m	BC	Male	1m	MM-1mom	MMG101mom	Mother	MM-mom	MM-mom	Female	Mother	Other_mother	Weighted UniFrac
DNA_14	E31	0.419992	BC-1	BCG101m2	2m	BC-2m	BC	Male	2m	MM-1mom	MMG101mom	Mother	MM-mom	MM-mom	Female	Mother	Other_mother	Weighted UniFrac
DNA_15	E31	0.524186	BC-1	BCG101m3	3m	BC-3m	BC	Male	3m	MM-1mom	MMG101mom	Mother	MM-mom	MM-mom	Female	Mother	Other_mother	Weighted UniFrac
DNA_16	E31	0.537085	BC-1	BCG101m4	4m	BC-4m	BC	Male	4m	MM-1mom	MMG101mom	Mother	MM-mom	MM-mom	Female	Mother	Other_mother	Weighted UniFrac
DNA_17	E31	0.447777	BC-1	BCG101m5	5m	BC-5m	BC	Male	5m	MM-1mom	MMG101mom	Mother	MM-mom	MM-mom	Female	Mother	Other_mother	Weighted UniFrac
DNA_18	E31	0.463648	BC-1	BCG101m6	6m	BC-6m	BC	Male	6m	MM-1mom	MMG101mom	Mother	MM-mom	MM-mom	Female	Mother	Other_mother	Weighted UniFrac
DNA_19	E31	0.449518	BC-1	BCG101m7	7m	BC-7m	BC	Male	7m	MM-1mom	MMG101mom	Mother	MM-mom	MM-mom	Female	Mother	Other_mother	Weighted UniFrac
DNA_20	E31	0.698516	BC-1	BCG101m8	8m	BC-8m	BC	Male	8m	MM-1mom	MMG101mom	Mother	MM-mom	MM-mom	Female	Mother	Other_mother	Weighted UniFrac
DNA_21	E31	0.538119	BC-1	BCG101m9	9m	BC-9m	BC	Male	9m	MM-1mom	MMG101mom	Mother	MM-mom	MM-mom	Female	Mother	Other_mother	Weighted UniFrac
DNA_22	E31	0.488479	BC-1	BCG101m10	10m	BC-10m	BC	Male	10m	MM-1mom	MMG101mom	Mother	MM-mom	MM-mom	Female	Mother	Other_mother	Weighted UniFrac
DNA_23	E31	0.341056	BC-1	BCG101m11	11m	BC-11m	BC	Male	11m	MM-1mom	MMG101mom	Mother	MM-mom	MM-mom	Female	Mother	Other_mother	Weighted UniFrac
DNA_24	E31	0.450531	BC-1	BCG101m12	12m	BC-12m	BC	Male	12m	MM-1mom	MMG101mom	Mother	MM-mom	MM-mom	Female	Mother	Other_mother	Weighted UniFrac
DNA_25	E31	0.433236	BC-2	BCG102m0	0m	BC-0m	BC	Male	0m	MM-1mom	MMG101mom	Mother	MM-mom	MM-mom	Female	Mother	Other_mother	Weighted UniFrac
DNA_26	E31	0.402899	BC-2	BCG102m1	1m	BC-1m	BC	Male	1m	MM-1mom	MMG101mom	Mother	MM-mom	MM-mom	Female	Mother	Other_mother	Weighted UniFrac
DNA_27	E31	0.456565	BC-2	BCG102m2	2m	BC-2m	BC	Male	2m	MM-1mom	MMG101mom	Mother	MM-mom	MM-mom	Female	Mother	Other_mother	Weighted UniFrac
DNA_28	E31	0.484857	BC-2	BCG102m3	3m	BC-3m	BC	Male	3m	MM-1mom	MMG101mom	Mother	MM-mom	MM-mom	Female	Mother	Other_mother	Weighted UniFrac
DNA_29	E31	0.438571	BC-2	BCG102m4	4m	BC-4m	BC	Male	4m	MM-1mom	MMG101mom	Mother	MM-mom	MM-mom	Female	Mother	Other_mother	Weighted UniFrac
DNA_30	E31	0.436943	BC-2	BCG102m5	5m	BC-5m	BC	Male	5m	MM-1mom	MMG101mom	Mother	MM-mom	MM-mom	Female	Mother	Other_mother	Weighted UniFrac
DNA_31	E31	0.455409	BC-2	BCG102m6	6m	BC-6m	BC	Male	6m	MM-1mom	MMG101mom	Mother	MM-mom	MM-mom	Female	Mother	Other_mother	Weighted UniFrac
DNA_32	E31	0.547688	BC-2	BCG102m7	7m	BC-7m	BC	Male	7m	MM-1mom	MMG101mom	Mother	MM-mom	MM-mom	Female	Mother	Other_mother	Weighted UniFrac
DNA_33	E31	0.489311	BC-2	BCG102m8	8m	BC-8m	BC	Male	8m	MM-1mom	MMG101mom	Mother	MM-mom	MM-mom	Female	Mother	Other_mother	Weighted UniFrac
DNA_35	E31	0.317275	BC-2	BCG102m9	9m	BC-9m	BC	Male	9m	MM-1mom	MMG101mom	Mother	MM-mom	MM-mom	Female	Mother	Other_mother	Weighted UniFrac
DNA_36	E31	0.347706	BC-2	BCG102m10	10m	BC-10m	BC	Male	10m	MM-1mom	MMG101mom	Mother	MM-mom	MM-mom	Female	Mother	Other_mother	Weighted UniFrac
DNA_37	E31	0.352062	BC-2	BCG102m11	11m	BC-11m	BC	Male	11m	MM-1mom	MMG101mom	Mother	MM-mom	MM-mom	Female	Mother	Other_mother	Weighted UniFrac
DNA_38	E31	0.335594	BC-2	BCG102m12	12m	BC-12m	BC	Male	12m	MM-1mom	MMG101mom	Mother	MM-mom	MM-mom	Female	Mother	Other_mother	Weighted UniFrac
E32	E31	0.245782	MM-1	MMG101m8	8m	MM-8m	MM	Female	8m	MM-1mom	MMG101mom	Mother	MM-mom	MM-mom	Female	Mother	Own_mother	Weighted UniFrac
E33	E31	0.331523	MM-1	MMG101m9	9m	MM-9m	MM	Female	9m	MM-1mom	MMG101mom	Mother	MM-mom	MM-mom	Female	Mother	Own_mother	Weighted UniFrac
E34	E31	0.282492	MM-1	MMG101m10	10m	MM-10m	MM	Female	10m	MM-1mom	MMG101mom	Mother	MM-mom	MM-mom	Female	Mother	Own_mother	Weighted UniFrac
E35	E31	0.272035	MM-1	MMG101m11	11m	MM-11m	MM	Female	11m	MM-1mom	MMG101mom	Mother	MM-mom	MM-mom	Female	Mother	Own_mother	Weighted UniFrac
E36	E31	0.355153	MM-1	MMG101m12	12m	MM-12m	MM	Female	12m	MM-1mom	MMG101mom	Mother	MM-mom	MM-mom	Female	Mother	Own_mother	Weighted UniFrac
E38	E31	0.503925	MM-2	MMG102m6	6m	MM-6m	MM	Male	6m	MM-1mom	MMG101mom	Mother	MM-mom	MM-mom	Female	Mother	Other_mother	Weighted UniFrac
E39	E31	0.313598	MM-2	MMG102m7	7m	MM-7m	MM	Male	7m	MM-1mom	MMG101mom	Mother	MM-mom	MM-mom	Female	Mother	Other_mother	Weighted UniFrac
E40	E31	0.527298	MM-2	MMG102m8	8m	MM-8m	MM	Male	8m	MM-1mom	MMG101mom	Mother	MM-mom	MM-mom	Female	Mother	Other_mother	Weighted UniFrac
E41	E31	0.41224	MM-2	MMG102m9	9m	MM-9m	MM	Male	9m	MM-1mom	MMG101mom	Mother	MM-mom	MM-mom	Female	Mother	Other_mother	Weighted UniFrac
E42	E31	0.363499	MM-2	MMG102m10	10m	MM-10m	MM	Male	10m	MM-1mom	MMG101mom	Mother	MM-mom	MM-mom	Female	Mother	Other_mother	Weighted UniFrac
E43	E31	0.354332	MM-2	MMG102m11	11m	MM-11m	MM	Male	11m	MM-1mom	MMG101mom	Mother	MM-mom	MM-mom	Female	Mother	Other_mother	Weighted UniFrac
E44	E31	0.326646	MM-2	MMG102m12	12m	MM-12m	MM	Male	12m	MM-1mom	MMG101mom	Mother	MM-mom	MM-mom	Female	Mother	Other_mother	Weighted UniFrac
E46	E31	0.545348	BC-3	BCG103m4	4m	BC-4m	BC	Female	4m	MM-1mom	MMG101mom	Mother	MM-mom	MM-mom	Female	Mother	Other_mother	Weighted UniFrac
E47	E31	0.429531	BC-3	BCG103m5	5m	BC-5m	BC	Female	5m	MM-1mom	MMG101mom	Mother	MM-mom	MM-mom	Female	Mother	Other_mother	Weighted UniFrac
E48	E31	0.567134	BC-3	BCG103m6	6m	BC-6m	BC	Female	6m	MM-1mom	MMG101mom	Mother	MM-mom	MM-mom	Female	Mother	Other_mother	Weighted UniFrac
E49	E31	0.745922	BC-3	BCG103m7	7m	BC-7m	BC	Female	7m	MM-1mom	MMG101mom	Mother	MM-mom	MM-mom	Female	Mother	Other_mother	Weighted UniFrac
E50	E31	0.480821	BC-3	BCG103m8	8m	BC-8m	BC	Female	8m	MM-1mom	MMG101mom	Mother	MM-mom	MM-mom	Female	Mother	Other_mother	Weighted UniFrac
E51	E31	0.373105	BC-3	BCG103m9	9m	BC-9m	BC	Female	9m	MM-1mom	MMG101mom	Mother	MM-mom	MM-mom	Female	Mother	Other_mother	Weighted UniFrac
E52	E31	0.311925	BC-3	BCG103m10	10m	BC-10m	BC	Female	10m	MM-1mom	MMG101mom	Mother	MM-mom	MM-mom	Female	Mother	Other_mother	Weighted UniFrac
E53	E31	0.353784	BC-3	BCG103m11	11m	BC-11m	BC	Female	11m	MM-1mom	MMG101mom	Mother	MM-mom	MM-mom	Female	Mother	Other_mother	Weighted UniFrac
E54	E31	0.308358	BC-3	BCG103m12	12m	BC-12m	BC	Female	12m	MM-1mom	MMG101mom	Mother	MM-mom	MM-mom	Female	Mother	Other_mother	Weighted UniFrac
DNA-10	E37	0.427918	MM-2	MMG102m5	5m	MM-5m	MM	Male	5m	MM-2mom	MMG102mom	Mother	MM-mom	MM-mom	Female	Mother	Own_mother	Weighted UniFrac
DNA-1	E37	0.553325	MM-1	MMG101m1	1m	MM-1m	MM	Female	1m	MM-2mom	MMG102mom	Mother	MM-mom	MM-mom	Female	Mother	Other_mother	Weighted UniFrac
DNA-2	E37	0.391334	MM-1	MMG101m2	2m	MM-2m	MM	Female	2m	MM-2mom	MMG102mom	Mother	MM-mom	MM-mom	Female	Mother	Other_mother	Weighted UniFrac
DNA-39	E37	0.352308	BC-3	BCG103m1	1m	BC-1m	BC	Female	1m	MM-2mom	MMG102mom	Mother	MM-mom	MM-mom	Female	Mother	Other_mother	Weighted UniFrac
DNA-3	E37	0.531102	MM-1	MMG101m3	3m	MM-3m	MM	Female	3m	MM-2mom	MMG102mom	Mother	MM-mom	MM-mom	Female	Mother	Other_mother	Weighted UniFrac
DNA-40	E37	0.360228	BC-3	BCG103m2	2m	BC-2m	BC	Female	2m	MM-2mom	MMG102mom	Mother	MM-mom	MM-mom	Female	Mother	Other_mother	Weighted UniFrac
DNA-41	E37	0.332227	BC-3	BCG103m3	3m	BC-3m	BC	Female	3m	MM-2mom	MMG102mom	Mother	MM-mom	MM-mom	Female	Mother	Other_mother	Weighted UniFrac
DNA-43	E37	0.352269	MM-1	MMG101m6	6m	MM-6m	MM	Female	6m	MM-2mom	MMG102mom	Mother	MM-mom	MM-mom	Female	Mother	Other_mother	Weighted UniFrac
DNA-44	E37	0.403816	MM-1	MMG101m7	7m	MM-7m	MM	Female	7m	MM-2mom	MMG102mom	Mother	MM-mom	MM-mom	Female	Mother	Other_mother	Weighted UniFrac
DNA-4	E37	0.455141	MM-1	MMG101m4	4m	MM-4m	MM	Female	4m	MM-2mom	MMG102mom	Mother	MM-mom	MM-mom	Female	Mother	Other_mother	Weighted UniFrac
DNA-5	E37	0.419457	MM-1	MMG101m5	5m	MM-5m	MM	Female	5m	MM-2mom	MMG102mom	Mother	MM-mom	MM-mom	Female	Mother	Other_mother	Weighted UniFrac
DNA-6	E37	0.44389	MM-2	MMG102m1	1m	MM-1m	MM	Male	1m	MM-2mom	MMG102mom	Mother	MM-mom	MM-mom	Female	Mother	Own_mother	Weighted UniFrac
DNA-7	E37	0.401919	MM-2	MMG102m2	2m	MM-2m	MM	Male	2m	MM-2mom	MMG102mom	Mother	MM-mom	MM-mom	Female	Mother	Own_mother	Weighted UniFrac
DNA-8	E37	0.666753	MM-2	MMG102m3	3m	MM-3m	MM	Male	3m	MM-2mom	MMG102mom	Mother	MM-mom	MM-mom	Female	Mother	Own_mother	Weighted UniFrac
DNA-9	E37	0.428673	MM-2	MMG102m4	4m	MM-4m	MM	Male	4m	MM-2mom	MMG102mom	Mother	MM-mom	MM-mom	Female	Mother	Own_mother	Weighted UniFrac
DNA_12	E37	0.46582	BC-1	BCG101m0	0m	BC-0m	BC	Male	0m	MM-2mom	MMG102mom	Mother	MM-mom	MM-mom	Female	Mother	Other_mother	Weighted UniFrac
DNA_13	E37	0.371556	BC-1	BCG101m1	1m	BC-1m	BC	Male	1m	MM-2mom	MMG102mom	Mother	MM-mom	MM-mom	Female	Mother	Other_mother	Weighted UniFrac
DNA_14	E37	0.380847	BC-1	BCG101m2	2m	BC-2m	BC	Male	2m	MM-2mom	MMG102mom	Mother	MM-mom	MM-mom	Female	Mother	Other_mother	Weighted UniFrac
DNA_15	E37	0.494573	BC-1	BCG101m3	3m	BC-3m	BC	Male	3m	MM-2mom	MMG102mom	Mother	MM-mom	MM-mom	Female	Mother	Other_mother	Weighted UniFrac
DNA_16	E37	0.497678	BC-1	BCG101m4	4m	BC-4m	BC	Male	4m	MM-2mom	MMG102mom	Mother	MM-mom	MM-mom	Female	Mother	Other_mother	Weighted UniFrac
DNA_17	E37	0.417716	BC-1	BCG101m5	5m	BC-5m	BC	Male	5m	MM-2mom	MMG102mom	Mother	MM-mom	MM-mom	Female	Mother	Other_mother	Weighted UniFrac
DNA_18	E37	0.432944	BC-1	BCG101m6	6m	BC-6m	BC	Male	6m	MM-2mom	MMG102mom	Mother	MM-mom	MM-mom	Female	Mother	Other_mother	Weighted UniFrac
DNA_19	E37	0.414188	BC-1	BCG101m7	7m	BC-7m	BC	Male	7m	MM-2mom	MMG102mom	Mother	MM-mom	MM-mom	Female	Mother	Other_mother	Weighted UniFrac
DNA_20	E37	0.658191	BC-1	BCG101m8	8m	BC-8m	BC	Male	8m	MM-2mom	MMG102mom	Mother	MM-mom	MM-mom	Female	Mother	Other_mother	Weighted UniFrac
DNA_21	E37	0.496824	BC-1	BCG101m9	9m	BC-9m	BC	Male	9m	MM-2mom	MMG102mom	Mother	MM-mom	MM-mom	Female	Mother	Other_mother	Weighted UniFrac
DNA_22	E37	0.443053	BC-1	BCG101m10	10m	BC-10m	BC	Male	10m	MM-2mom	MMG102mom	Mother	MM-mom	MM-mom	Female	Mother	Other_mother	Weighted UniFrac
DNA_23	E37	0.310985	BC-1	BCG101m11	11m	BC-11m	BC	Male	11m	MM-2mom	MMG102mom	Mother	MM-mom	MM-mom	Female	Mother	Other_mother	Weighted UniFrac
DNA_24	E37	0.429175	BC-1	BCG101m12	12m	BC-12m	BC	Male	12m	MM-2mom	MMG102mom	Mother	MM-mom	MM-mom	Female	Mother	Other_mother	Weighted UniFrac
DNA_25	E37	0.391691	BC-2	BCG102m0	0m	BC-0m	BC	Male	0m	MM-2mom	MMG102mom	Mother	MM-mom	MM-mom	Female	Mother	Other_mother	Weighted UniFrac
DNA_26	E37	0.354163	BC-2	BCG102m1	1m	BC-1m	BC	Male	1m	MM-2mom	MMG102mom	Mother	MM-mom	MM-mom	Female	Mother	Other_mother	Weighted UniFrac
DNA_27	E37	0.425507	BC-2	BCG102m2	2m	BC-2m	BC	Male	2m	MM-2mom	MMG102mom	Mother	MM-mom	MM-mom	Female	Mother	Other_mother	Weighted UniFrac
DNA_28	E37	0.440534	BC-2	BCG102m3	3m	BC-3m	BC	Male	3m	MM-2mom	MMG102mom	Mother	MM-mom	MM-mom	Female	Mother	Other_mother	Weighted UniFrac
DNA_29	E37	0.405826	BC-2	BCG102m4	4m	BC-4m	BC	Male	4m	MM-2mom	MMG102mom	Mother	MM-mom	MM-mom	Female	Mother	Other_mother	Weighted UniFrac
DNA_30	E37	0.395079	BC-2	BCG102m5	5m	BC-5m	BC	Male	5m	MM-2mom	MMG102mom	Mother	MM-mom	MM-mom	Female	Mother	Other_mother	Weighted UniFrac
DNA_31	E37	0.412168	BC-2	BCG102m6	6m	BC-6m	BC	Male	6m	MM-2mom	MMG102mom	Mother	MM-mom	MM-mom	Female	Mother	Other_mother	Weighted UniFrac
DNA_32	E37	0.5028	BC-2	BCG102m7	7m	BC-7m	BC	Male	7m	MM-2mom	MMG102mom	Mother	MM-mom	MM-mom	Female	Mother	Other_mother	Weighted UniFrac
DNA_33	E37	0.450554	BC-2	BCG102m8	8m	BC-8m	BC	Male	8m	MM-2mom	MMG102mom	Mother	MM-mom	MM-mom	Female	Mother	Other_mother	Weighted UniFrac
DNA_35	E37	0.274228	BC-2	BCG102m9	9m	BC-9m	BC	Male	9m	MM-2mom	MMG102mom	Mother	MM-mom	MM-mom	Female	Mother	Other_mother	Weighted UniFrac
DNA_36	E37	0.340265	BC-2	BCG102m10	10m	BC-10m	BC	Male	10m	MM-2mom	MMG102mom	Mother	MM-mom	MM-mom	Female	Mother	Other_mother	Weighted UniFrac
DNA_37	E37	0.306868	BC-2	BCG102m11	11m	BC-11m	BC	Male	11m	MM-2mom	MMG102mom	Mother	MM-mom	MM-mom	Female	Mother	Other_mother	Weighted UniFrac
DNA_38	E37	0.285575	BC-2	BCG102m12	12m	BC-12m	BC	Male	12m	MM-2mom	MMG102mom	Mother	MM-mom	MM-mom	Female	Mother	Other_mother	Weighted UniFrac
E32	E37	0.30285	MM-1	MMG101m8	8m	MM-8m	MM	Female	8m	MM-2mom	MMG102mom	Mother	MM-mom	MM-mom	Female	Mother	Other_mother	Weighted UniFrac
E33	E37	0.29746	MM-1	MMG101m9	9m	MM-9m	MM	Female	9m	MM-2mom	MMG102mom	Mother	MM-mom	MM-mom	Female	Mother	Other_mother	Weighted UniFrac
E34	E37	0.232417	MM-1	MMG101m10	10m	MM-10m	MM	Female	10m	MM-2mom	MMG102mom	Mother	MM-mom	MM-mom	Female	Mother	Other_mother	Weighted UniFrac
E35	E37	0.204782	MM-1	MMG101m11	11m	MM-11m	MM	Female	11m	MM-2mom	MMG102mom	Mother	MM-mom	MM-mom	Female	Mother	Other_mother	Weighted UniFrac
E36	E37	0.26864	MM-1	MMG101m12	12m	MM-12m	MM	Female	12m	MM-2mom	MMG102mom	Mother	MM-mom	MM-mom	Female	Mother	Other_mother	Weighted UniFrac
E38	E37	0.45497	MM-2	MMG102m6	6m	MM-6m	MM	Male	6m	MM-2mom	MMG102mom	Mother	MM-mom	MM-mom	Female	Mother	Own_mother	Weighted UniFrac
E39	E37	0.283597	MM-2	MMG102m7	7m	MM-7m	MM	Male	7m	MM-2mom	MMG102mom	Mother	MM-mom	MM-mom	Female	Mother	Own_mother	Weighted UniFrac
E40	E37	0.478726	MM-2	MMG102m8	8m	MM-8m	MM	Male	8m	MM-2mom	MMG102mom	Mother	MM-mom	MM-mom	Female	Mother	Own_mother	Weighted UniFrac
E41	E37	0.352465	MM-2	MMG102m9	9m	MM-9m	MM	Male	9m	MM-2mom	MMG102mom	Mother	MM-mom	MM-mom	Female	Mother	Own_mother	Weighted UniFrac
E42	E37	0.368413	MM-2	MMG102m10	10m	MM-10m	MM	Male	10m	MM-2mom	MMG102mom	Mother	MM-mom	MM-mom	Female	Mother	Own_mother	Weighted UniFrac
E43	E37	0.379781	MM-2	MMG102m11	11m	MM-11m	MM	Male	11m	MM-2mom	MMG102mom	Mother	MM-mom	MM-mom	Female	Mother	Own_mother	Weighted UniFrac
E44	E37	0.373158	MM-2	MMG102m12	12m	MM-12m	MM	Male	12m	MM-2mom	MMG102mom	Mother	MM-mom	MM-mom	Female	Mother	Own_mother	Weighted UniFrac
E46	E37	0.511932	BC-3	BCG103m4	4m	BC-4m	BC	Female	4m	MM-2mom	MMG102mom	Mother	MM-mom	MM-mom	Female	Mother	Other_mother	Weighted UniFrac
E47	E37	0.390166	BC-3	BCG103m5	5m	BC-5m	BC	Female	5m	MM-2mom	MMG102mom	Mother	MM-mom	MM-mom	Female	Mother	Other_mother	Weighted UniFrac
E48	E37	0.520739	BC-3	BCG103m6	6m	BC-6m	BC	Female	6m	MM-2mom	MMG102mom	Mother	MM-mom	MM-mom	Female	Mother	Other_mother	Weighted UniFrac
E49	E37	0.695501	BC-3	BCG103m7	7m	BC-7m	BC	Female	7m	MM-2mom	MMG102mom	Mother	MM-mom	MM-mom	Female	Mother	Other_mother	Weighted UniFrac
E50	E37	0.426231	BC-3	BCG103m8	8m	BC-8m	BC	Female	8m	MM-2mom	MMG102mom	Mother	MM-mom	MM-mom	Female	Mother	Other_mother	Weighted UniFrac
E51	E37	0.334572	BC-3	BCG103m9	9m	BC-9m	BC	Female	9m	MM-2mom	MMG102mom	Mother	MM-mom	MM-mom	Female	Mother	Other_mother	Weighted UniFrac
E52	E37	0.273782	BC-3	BCG103m10	10m	BC-10m	BC	Female	10m	MM-2mom	MMG102mom	Mother	MM-mom	MM-mom	Female	Mother	Other_mother	Weighted UniFrac
E53	E37	0.320216	BC-3	BCG103m11	11m	BC-11m	BC	Female	11m	MM-2mom	MMG102mom	Mother	MM-mom	MM-mom	Female	Mother	Other_mother	Weighted UniFrac
E54	E37	0.301844	BC-3	BCG103m12	12m	BC-12m	BC	Female	12m	MM-2mom	MMG102mom	Mother	MM-mom	MM-mom	Female	Mother	Other_mother	Weighted UniFrac
DNA-10	E45	0.496712	MM-2	MMG102m5	5m	MM-5m	MM	Male	5m	BC-3mom	BCG103mom	Mother	BC-mom	BC-mom	Female	Mother	Other_mother	Weighted UniFrac
DNA-1	E45	0.565015	MM-1	MMG101m1	1m	MM-1m	MM	Female	1m	BC-3mom	BCG103mom	Mother	BC-mom	BC-mom	Female	Mother	Other_mother	Weighted UniFrac
DNA-2	E45	0.44774	MM-1	MMG101m2	2m	MM-2m	MM	Female	2m	BC-3mom	BCG103mom	Mother	BC-mom	BC-mom	Female	Mother	Other_mother	Weighted UniFrac
DNA-39	E45	0.408153	BC-3	BCG103m1	1m	BC-1m	BC	Female	1m	BC-3mom	BCG103mom	Mother	BC-mom	BC-mom	Female	Mother	Own_mother	Weighted UniFrac
DNA-3	E45	0.54033	MM-1	MMG101m3	3m	MM-3m	MM	Female	3m	BC-3mom	BCG103mom	Mother	BC-mom	BC-mom	Female	Mother	Other_mother	Weighted UniFrac
DNA-40	E45	0.415745	BC-3	BCG103m2	2m	BC-2m	BC	Female	2m	BC-3mom	BCG103mom	Mother	BC-mom	BC-mom	Female	Mother	Own_mother	Weighted UniFrac
DNA-41	E45	0.389385	BC-3	BCG103m3	3m	BC-3m	BC	Female	3m	BC-3mom	BCG103mom	Mother	BC-mom	BC-mom	Female	Mother	Own_mother	Weighted UniFrac
DNA-43	E45	0.423224	MM-1	MMG101m6	6m	MM-6m	MM	Female	6m	BC-3mom	BCG103mom	Mother	BC-mom	BC-mom	Female	Mother	Other_mother	Weighted UniFrac
DNA-44	E45	0.465307	MM-1	MMG101m7	7m	MM-7m	MM	Female	7m	BC-3mom	BCG103mom	Mother	BC-mom	BC-mom	Female	Mother	Other_mother	Weighted UniFrac
DNA-4	E45	0.493761	MM-1	MMG101m4	4m	MM-4m	MM	Female	4m	BC-3mom	BCG103mom	Mother	BC-mom	BC-mom	Female	Mother	Other_mother	Weighted UniFrac
DNA-5	E45	0.447577	MM-1	MMG101m5	5m	MM-5m	MM	Female	5m	BC-3mom	BCG103mom	Mother	BC-mom	BC-mom	Female	Mother	Other_mother	Weighted UniFrac
DNA-6	E45	0.473222	MM-2	MMG102m1	1m	MM-1m	MM	Male	1m	BC-3mom	BCG103mom	Mother	BC-mom	BC-mom	Female	Mother	Other_mother	Weighted UniFrac
DNA-7	E45	0.452776	MM-2	MMG102m2	2m	MM-2m	MM	Male	2m	BC-3mom	BCG103mom	Mother	BC-mom	BC-mom	Female	Mother	Other_mother	Weighted UniFrac
DNA-8	E45	0.70551	MM-2	MMG102m3	3m	MM-3m	MM	Male	3m	BC-3mom	BCG103mom	Mother	BC-mom	BC-mom	Female	Mother	Other_mother	Weighted UniFrac
DNA-9	E45	0.496507	MM-2	MMG102m4	4m	MM-4m	MM	Male	4m	BC-3mom	BCG103mom	Mother	BC-mom	BC-mom	Female	Mother	Other_mother	Weighted UniFrac
DNA_12	E45	0.47008	BC-1	BCG101m0	0m	BC-0m	BC	Male	0m	BC-3mom	BCG103mom	Mother	BC-mom	BC-mom	Female	Mother	Other_mother	Weighted UniFrac
DNA_13	E45	0.426643	BC-1	BCG101m1	1m	BC-1m	BC	Male	1m	BC-3mom	BCG103mom	Mother	BC-mom	BC-mom	Female	Mother	Other_mother	Weighted UniFrac
DNA_14	E45	0.42906	BC-1	BCG101m2	2m	BC-2m	BC	Male	2m	BC-3mom	BCG103mom	Mother	BC-mom	BC-mom	Female	Mother	Other_mother	Weighted UniFrac
DNA_15	E45	0.515282	BC-1	BCG101m3	3m	BC-3m	BC	Male	3m	BC-3mom	BCG103mom	Mother	BC-mom	BC-mom	Female	Mother	Other_mother	Weighted UniFrac
DNA_16	E45	0.533884	BC-1	BCG101m4	4m	BC-4m	BC	Male	4m	BC-3mom	BCG103mom	Mother	BC-mom	BC-mom	Female	Mother	Other_mother	Weighted UniFrac
DNA_17	E45	0.439746	BC-1	BCG101m5	5m	BC-5m	BC	Male	5m	BC-3mom	BCG103mom	Mother	BC-mom	BC-mom	Female	Mother	Other_mother	Weighted UniFrac
DNA_18	E45	0.457666	BC-1	BCG101m6	6m	BC-6m	BC	Male	6m	BC-3mom	BCG103mom	Mother	BC-mom	BC-mom	Female	Mother	Other_mother	Weighted UniFrac
DNA_19	E45	0.462248	BC-1	BCG101m7	7m	BC-7m	BC	Male	7m	BC-3mom	BCG103mom	Mother	BC-mom	BC-mom	Female	Mother	Other_mother	Weighted UniFrac
DNA_20	E45	0.699099	BC-1	BCG101m8	8m	BC-8m	BC	Male	8m	BC-3mom	BCG103mom	Mother	BC-mom	BC-mom	Female	Mother	Other_mother	Weighted UniFrac
DNA_21	E45	0.548337	BC-1	BCG101m9	9m	BC-9m	BC	Male	9m	BC-3mom	BCG103mom	Mother	BC-mom	BC-mom	Female	Mother	Other_mother	Weighted UniFrac
DNA_22	E45	0.504	BC-1	BCG101m10	10m	BC-10m	BC	Male	10m	BC-3mom	BCG103mom	Mother	BC-mom	BC-mom	Female	Mother	Other_mother	Weighted UniFrac
DNA_23	E45	0.367247	BC-1	BCG101m11	11m	BC-11m	BC	Male	11m	BC-3mom	BCG103mom	Mother	BC-mom	BC-mom	Female	Mother	Other_mother	Weighted UniFrac
DNA_24	E45	0.457412	BC-1	BCG101m12	12m	BC-12m	BC	Male	12m	BC-3mom	BCG103mom	Mother	BC-mom	BC-mom	Female	Mother	Other_mother	Weighted UniFrac
DNA_25	E45	0.442386	BC-2	BCG102m0	0m	BC-0m	BC	Male	0m	BC-3mom	BCG103mom	Mother	BC-mom	BC-mom	Female	Mother	Other_mother	Weighted UniFrac
DNA_26	E45	0.41658	BC-2	BCG102m1	1m	BC-1m	BC	Male	1m	BC-3mom	BCG103mom	Mother	BC-mom	BC-mom	Female	Mother	Other_mother	Weighted UniFrac
DNA_27	E45	0.466605	BC-2	BCG102m2	2m	BC-2m	BC	Male	2m	BC-3mom	BCG103mom	Mother	BC-mom	BC-mom	Female	Mother	Other_mother	Weighted UniFrac
DNA_28	E45	0.48613	BC-2	BCG102m3	3m	BC-3m	BC	Male	3m	BC-3mom	BCG103mom	Mother	BC-mom	BC-mom	Female	Mother	Other_mother	Weighted UniFrac
DNA_29	E45	0.455629	BC-2	BCG102m4	4m	BC-4m	BC	Male	4m	BC-3mom	BCG103mom	Mother	BC-mom	BC-mom	Female	Mother	Other_mother	Weighted UniFrac
DNA_30	E45	0.439888	BC-2	BCG102m5	5m	BC-5m	BC	Male	5m	BC-3mom	BCG103mom	Mother	BC-mom	BC-mom	Female	Mother	Other_mother	Weighted UniFrac
DNA_31	E45	0.471528	BC-2	BCG102m6	6m	BC-6m	BC	Male	6m	BC-3mom	BCG103mom	Mother	BC-mom	BC-mom	Female	Mother	Other_mother	Weighted UniFrac
DNA_32	E45	0.55648	BC-2	BCG102m7	7m	BC-7m	BC	Male	7m	BC-3mom	BCG103mom	Mother	BC-mom	BC-mom	Female	Mother	Other_mother	Weighted UniFrac
DNA_33	E45	0.50313	BC-2	BCG102m8	8m	BC-8m	BC	Male	8m	BC-3mom	BCG103mom	Mother	BC-mom	BC-mom	Female	Mother	Other_mother	Weighted UniFrac
DNA_35	E45	0.348744	BC-2	BCG102m9	9m	BC-9m	BC	Male	9m	BC-3mom	BCG103mom	Mother	BC-mom	BC-mom	Female	Mother	Other_mother	Weighted UniFrac
DNA_36	E45	0.358658	BC-2	BCG102m10	10m	BC-10m	BC	Male	10m	BC-3mom	BCG103mom	Mother	BC-mom	BC-mom	Female	Mother	Other_mother	Weighted UniFrac
DNA_37	E45	0.375922	BC-2	BCG102m11	11m	BC-11m	BC	Male	11m	BC-3mom	BCG103mom	Mother	BC-mom	BC-mom	Female	Mother	Other_mother	Weighted UniFrac
DNA_38	E45	0.364265	BC-2	BCG102m12	12m	BC-12m	BC	Male	12m	BC-3mom	BCG103mom	Mother	BC-mom	BC-mom	Female	Mother	Other_mother	Weighted UniFrac
E32	E45	0.333157	MM-1	MMG101m8	8m	MM-8m	MM	Female	8m	BC-3mom	BCG103mom	Mother	BC-mom	BC-mom	Female	Mother	Other_mother	Weighted UniFrac
E33	E45	0.368485	MM-1	MMG101m9	9m	MM-9m	MM	Female	9m	BC-3mom	BCG103mom	Mother	BC-mom	BC-mom	Female	Mother	Other_mother	Weighted UniFrac
E34	E45	0.339394	MM-1	MMG101m10	10m	MM-10m	MM	Female	10m	BC-3mom	BCG103mom	Mother	BC-mom	BC-mom	Female	Mother	Other_mother	Weighted UniFrac
E35	E45	0.306135	MM-1	MMG101m11	11m	MM-11m	MM	Female	11m	BC-3mom	BCG103mom	Mother	BC-mom	BC-mom	Female	Mother	Other_mother	Weighted UniFrac
E36	E45	0.375394	MM-1	MMG101m12	12m	MM-12m	MM	Female	12m	BC-3mom	BCG103mom	Mother	BC-mom	BC-mom	Female	Mother	Other_mother	Weighted UniFrac
E38	E45	0.507429	MM-2	MMG102m6	6m	MM-6m	MM	Male	6m	BC-3mom	BCG103mom	Mother	BC-mom	BC-mom	Female	Mother	Other_mother	Weighted UniFrac
E39	E45	0.348383	MM-2	MMG102m7	7m	MM-7m	MM	Male	7m	BC-3mom	BCG103mom	Mother	BC-mom	BC-mom	Female	Mother	Other_mother	Weighted UniFrac
E40	E45	0.570381	MM-2	MMG102m8	8m	MM-8m	MM	Male	8m	BC-3mom	BCG103mom	Mother	BC-mom	BC-mom	Female	Mother	Other_mother	Weighted UniFrac
E41	E45	0.426437	MM-2	MMG102m9	9m	MM-9m	MM	Male	9m	BC-3mom	BCG103mom	Mother	BC-mom	BC-mom	Female	Mother	Other_mother	Weighted UniFrac
E42	E45	0.409883	MM-2	MMG102m10	10m	MM-10m	MM	Male	10m	BC-3mom	BCG103mom	Mother	BC-mom	BC-mom	Female	Mother	Other_mother	Weighted UniFrac
E43	E45	0.330415	MM-2	MMG102m11	11m	MM-11m	MM	Male	11m	BC-3mom	BCG103mom	Mother	BC-mom	BC-mom	Female	Mother	Other_mother	Weighted UniFrac
E44	E45	0.379483	MM-2	MMG102m12	12m	MM-12m	MM	Male	12m	BC-3mom	BCG103mom	Mother	BC-mom	BC-mom	Female	Mother	Other_mother	Weighted UniFrac
E46	E45	0.510503	BC-3	BCG103m4	4m	BC-4m	BC	Female	4m	BC-3mom	BCG103mom	Mother	BC-mom	BC-mom	Female	Mother	Own_mother	Weighted UniFrac
E47	E45	0.414093	BC-3	BCG103m5	5m	BC-5m	BC	Female	5m	BC-3mom	BCG103mom	Mother	BC-mom	BC-mom	Female	Mother	Own_mother	Weighted UniFrac
E48	E45	0.556775	BC-3	BCG103m6	6m	BC-6m	BC	Female	6m	BC-3mom	BCG103mom	Mother	BC-mom	BC-mom	Female	Mother	Own_mother	Weighted UniFrac
E49	E45	0.736546	BC-3	BCG103m7	7m	BC-7m	BC	Female	7m	BC-3mom	BCG103mom	Mother	BC-mom	BC-mom	Female	Mother	Own_mother	Weighted UniFrac
E50	E45	0.482565	BC-3	BCG103m8	8m	BC-8m	BC	Female	8m	BC-3mom	BCG103mom	Mother	BC-mom	BC-mom	Female	Mother	Own_mother	Weighted UniFrac
E51	E45	0.386567	BC-3	BCG103m9	9m	BC-9m	BC	Female	9m	BC-3mom	BCG103mom	Mother	BC-mom	BC-mom	Female	Mother	Own_mother	Weighted UniFrac
E52	E45	0.336601	BC-3	BCG103m10	10m	BC-10m	BC	Female	10m	BC-3mom	BCG103mom	Mother	BC-mom	BC-mom	Female	Mother	Own_mother	Weighted UniFrac
E53	E45	0.371915	BC-3	BCG103m11	11m	BC-11m	BC	Female	11m	BC-3mom	BCG103mom	Mother	BC-mom	BC-mom	Female	Mother	Own_mother	Weighted UniFrac
E54	E45	0.358211	BC-3	BCG103m12	12m	BC-12m	BC	Female	12m	BC-3mom	BCG103mom	Mother	BC-mom	BC-mom	Female	Mother	Own_mother	Weighted UniFrac

## Sheet: Own_vs_other_mothers_statistics
Metric	wilcox_p	lmm_estimate	lmm_p
Bray-Curtis	0.00439149	-0.00287464	0.0294585
Jaccard	0.00439149	-0.000938331	0.0165675
Unweighted UniFrac	0.103666	-0.0139691	0.0952041
Weighted UniFrac	0.966308	-0.0051523	0.730534

## Sheet: GAM-Calf_ownmother_longitudinal
Sample1	Sample2	Elephant.id1	Elephant.id2	Age1	Age_month	Distance	Metric
DNA_12	DNA-11	BC-1	BC-1mom	0m	0	0.450742	Bray-Curtis
DNA_13	DNA-11	BC-1	BC-1mom	1m	1	0.357081	Bray-Curtis
DNA_14	DNA-11	BC-1	BC-1mom	2m	2	0.343366	Bray-Curtis
DNA_15	DNA-11	BC-1	BC-1mom	3m	3	0.442534	Bray-Curtis
DNA_16	DNA-11	BC-1	BC-1mom	4m	4	0.452602	Bray-Curtis
DNA_17	DNA-11	BC-1	BC-1mom	5m	5	0.364685	Bray-Curtis
DNA_18	DNA-11	BC-1	BC-1mom	6m	6	0.400512	Bray-Curtis
DNA_19	DNA-11	BC-1	BC-1mom	7m	7	0.372225	Bray-Curtis
DNA_20	DNA-11	BC-1	BC-1mom	8m	8	0.624145	Bray-Curtis
DNA_21	DNA-11	BC-1	BC-1mom	9m	9	0.463816	Bray-Curtis
DNA_22	DNA-11	BC-1	BC-1mom	10m	10	0.396474	Bray-Curtis
DNA_23	DNA-11	BC-1	BC-1mom	11m	11	0.252678	Bray-Curtis
DNA_24	DNA-11	BC-1	BC-1mom	12m	12	0.414864	Bray-Curtis
DNA-1	E31	MM-1	MM-1mom	1m	1	0.593394	Bray-Curtis
DNA-2	E31	MM-1	MM-1mom	2m	2	0.430772	Bray-Curtis
DNA-3	E31	MM-1	MM-1mom	3m	3	0.558981	Bray-Curtis
DNA-43	E31	MM-1	MM-1mom	6m	6	0.398622	Bray-Curtis
DNA-44	E31	MM-1	MM-1mom	7m	7	0.443536	Bray-Curtis
DNA-4	E31	MM-1	MM-1mom	4m	4	0.502109	Bray-Curtis
DNA-5	E31	MM-1	MM-1mom	5m	5	0.426181	Bray-Curtis
E32	E31	MM-1	MM-1mom	8m	8	0.245782	Bray-Curtis
E33	E31	MM-1	MM-1mom	9m	9	0.331523	Bray-Curtis
E34	E31	MM-1	MM-1mom	10m	10	0.282492	Bray-Curtis
E35	E31	MM-1	MM-1mom	11m	11	0.272035	Bray-Curtis
E36	E31	MM-1	MM-1mom	12m	12	0.355153	Bray-Curtis
DNA-10	E37	MM-2	MM-2mom	5m	5	0.427918	Bray-Curtis
DNA-6	E37	MM-2	MM-2mom	1m	1	0.44389	Bray-Curtis
DNA-7	E37	MM-2	MM-2mom	2m	2	0.401919	Bray-Curtis
DNA-8	E37	MM-2	MM-2mom	3m	3	0.666753	Bray-Curtis
DNA-9	E37	MM-2	MM-2mom	4m	4	0.428673	Bray-Curtis
E38	E37	MM-2	MM-2mom	6m	6	0.45497	Bray-Curtis
E39	E37	MM-2	MM-2mom	7m	7	0.283597	Bray-Curtis
E40	E37	MM-2	MM-2mom	8m	8	0.478726	Bray-Curtis
E41	E37	MM-2	MM-2mom	9m	9	0.352465	Bray-Curtis
E42	E37	MM-2	MM-2mom	10m	10	0.368413	Bray-Curtis
E43	E37	MM-2	MM-2mom	11m	11	0.379781	Bray-Curtis
E44	E37	MM-2	MM-2mom	12m	12	0.373158	Bray-Curtis
DNA-39	E45	BC-3	BC-3mom	1m	1	0.408153	Bray-Curtis
DNA-40	E45	BC-3	BC-3mom	2m	2	0.415745	Bray-Curtis
DNA-41	E45	BC-3	BC-3mom	3m	3	0.389385	Bray-Curtis
E46	E45	BC-3	BC-3mom	4m	4	0.510503	Bray-Curtis
E47	E45	BC-3	BC-3mom	5m	5	0.414093	Bray-Curtis
E48	E45	BC-3	BC-3mom	6m	6	0.556775	Bray-Curtis
E49	E45	BC-3	BC-3mom	7m	7	0.736546	Bray-Curtis
E50	E45	BC-3	BC-3mom	8m	8	0.482565	Bray-Curtis
E51	E45	BC-3	BC-3mom	9m	9	0.386567	Bray-Curtis
E52	E45	BC-3	BC-3mom	10m	10	0.336601	Bray-Curtis
E53	E45	BC-3	BC-3mom	11m	11	0.371915	Bray-Curtis
E54	E45	BC-3	BC-3mom	12m	12	0.358211	Bray-Curtis
DNA_12	DNA-11	BC-1	BC-1mom	0m	0	0.450742	Jaccard
DNA_13	DNA-11	BC-1	BC-1mom	1m	1	0.357081	Jaccard
DNA_14	DNA-11	BC-1	BC-1mom	2m	2	0.343366	Jaccard
DNA_15	DNA-11	BC-1	BC-1mom	3m	3	0.442534	Jaccard
DNA_16	DNA-11	BC-1	BC-1mom	4m	4	0.452602	Jaccard
DNA_17	DNA-11	BC-1	BC-1mom	5m	5	0.364685	Jaccard
DNA_18	DNA-11	BC-1	BC-1mom	6m	6	0.400512	Jaccard
DNA_19	DNA-11	BC-1	BC-1mom	7m	7	0.372225	Jaccard
DNA_20	DNA-11	BC-1	BC-1mom	8m	8	0.624145	Jaccard
DNA_21	DNA-11	BC-1	BC-1mom	9m	9	0.463816	Jaccard
DNA_22	DNA-11	BC-1	BC-1mom	10m	10	0.396474	Jaccard
DNA_23	DNA-11	BC-1	BC-1mom	11m	11	0.252678	Jaccard
DNA_24	DNA-11	BC-1	BC-1mom	12m	12	0.414864	Jaccard
DNA-1	E31	MM-1	MM-1mom	1m	1	0.593394	Jaccard
DNA-2	E31	MM-1	MM-1mom	2m	2	0.430772	Jaccard
DNA-3	E31	MM-1	MM-1mom	3m	3	0.558981	Jaccard
DNA-43	E31	MM-1	MM-1mom	6m	6	0.398622	Jaccard
DNA-44	E31	MM-1	MM-1mom	7m	7	0.443536	Jaccard
DNA-4	E31	MM-1	MM-1mom	4m	4	0.502109	Jaccard
DNA-5	E31	MM-1	MM-1mom	5m	5	0.426181	Jaccard
E32	E31	MM-1	MM-1mom	8m	8	0.245782	Jaccard
E33	E31	MM-1	MM-1mom	9m	9	0.331523	Jaccard
E34	E31	MM-1	MM-1mom	10m	10	0.282492	Jaccard
E35	E31	MM-1	MM-1mom	11m	11	0.272035	Jaccard
E36	E31	MM-1	MM-1mom	12m	12	0.355153	Jaccard
DNA-10	E37	MM-2	MM-2mom	5m	5	0.427918	Jaccard
DNA-6	E37	MM-2	MM-2mom	1m	1	0.44389	Jaccard
DNA-7	E37	MM-2	MM-2mom	2m	2	0.401919	Jaccard
DNA-8	E37	MM-2	MM-2mom	3m	3	0.666753	Jaccard
DNA-9	E37	MM-2	MM-2mom	4m	4	0.428673	Jaccard
E38	E37	MM-2	MM-2mom	6m	6	0.45497	Jaccard
E39	E37	MM-2	MM-2mom	7m	7	0.283597	Jaccard
E40	E37	MM-2	MM-2mom	8m	8	0.478726	Jaccard
E41	E37	MM-2	MM-2mom	9m	9	0.352465	Jaccard
E42	E37	MM-2	MM-2mom	10m	10	0.368413	Jaccard
E43	E37	MM-2	MM-2mom	11m	11	0.379781	Jaccard
E44	E37	MM-2	MM-2mom	12m	12	0.373158	Jaccard
DNA-39	E45	BC-3	BC-3mom	1m	1	0.408153	Jaccard
DNA-40	E45	BC-3	BC-3mom	2m	2	0.415745	Jaccard
DNA-41	E45	BC-3	BC-3mom	3m	3	0.389385	Jaccard
E46	E45	BC-3	BC-3mom	4m	4	0.510503	Jaccard
E47	E45	BC-3	BC-3mom	5m	5	0.414093	Jaccard
E48	E45	BC-3	BC-3mom	6m	6	0.556775	Jaccard
E49	E45	BC-3	BC-3mom	7m	7	0.736546	Jaccard
E50	E45	BC-3	BC-3mom	8m	8	0.482565	Jaccard
E51	E45	BC-3	BC-3mom	9m	9	0.386567	Jaccard
E52	E45	BC-3	BC-3mom	10m	10	0.336601	Jaccard
E53	E45	BC-3	BC-3mom	11m	11	0.371915	Jaccard
E54	E45	BC-3	BC-3mom	12m	12	0.358211	Jaccard
DNA_12	DNA-11	BC-1	BC-1mom	0m	0	0.450742	Unweighted UniFrac
DNA_13	DNA-11	BC-1	BC-1mom	1m	1	0.357081	Unweighted UniFrac
DNA_14	DNA-11	BC-1	BC-1mom	2m	2	0.343366	Unweighted UniFrac
DNA_15	DNA-11	BC-1	BC-1mom	3m	3	0.442534	Unweighted UniFrac
DNA_16	DNA-11	BC-1	BC-1mom	4m	4	0.452602	Unweighted UniFrac
DNA_17	DNA-11	BC-1	BC-1mom	5m	5	0.364685	Unweighted UniFrac
DNA_18	DNA-11	BC-1	BC-1mom	6m	6	0.400512	Unweighted UniFrac
DNA_19	DNA-11	BC-1	BC-1mom	7m	7	0.372225	Unweighted UniFrac
DNA_20	DNA-11	BC-1	BC-1mom	8m	8	0.624145	Unweighted UniFrac
DNA_21	DNA-11	BC-1	BC-1mom	9m	9	0.463816	Unweighted UniFrac
DNA_22	DNA-11	BC-1	BC-1mom	10m	10	0.396474	Unweighted UniFrac
DNA_23	DNA-11	BC-1	BC-1mom	11m	11	0.252678	Unweighted UniFrac
DNA_24	DNA-11	BC-1	BC-1mom	12m	12	0.414864	Unweighted UniFrac
DNA-1	E31	MM-1	MM-1mom	1m	1	0.593394	Unweighted UniFrac
DNA-2	E31	MM-1	MM-1mom	2m	2	0.430772	Unweighted UniFrac
DNA-3	E31	MM-1	MM-1mom	3m	3	0.558981	Unweighted UniFrac
DNA-43	E31	MM-1	MM-1mom	6m	6	0.398622	Unweighted UniFrac
DNA-44	E31	MM-1	MM-1mom	7m	7	0.443536	Unweighted UniFrac
DNA-4	E31	MM-1	MM-1mom	4m	4	0.502109	Unweighted UniFrac
DNA-5	E31	MM-1	MM-1mom	5m	5	0.426181	Unweighted UniFrac
E32	E31	MM-1	MM-1mom	8m	8	0.245782	Unweighted UniFrac
E33	E31	MM-1	MM-1mom	9m	9	0.331523	Unweighted UniFrac
E34	E31	MM-1	MM-1mom	10m	10	0.282492	Unweighted UniFrac
E35	E31	MM-1	MM-1mom	11m	11	0.272035	Unweighted UniFrac
E36	E31	MM-1	MM-1mom	12m	12	0.355153	Unweighted UniFrac
DNA-10	E37	MM-2	MM-2mom	5m	5	0.427918	Unweighted UniFrac
DNA-6	E37	MM-2	MM-2mom	1m	1	0.44389	Unweighted UniFrac
DNA-7	E37	MM-2	MM-2mom	2m	2	0.401919	Unweighted UniFrac
DNA-8	E37	MM-2	MM-2mom	3m	3	0.666753	Unweighted UniFrac
DNA-9	E37	MM-2	MM-2mom	4m	4	0.428673	Unweighted UniFrac
E38	E37	MM-2	MM-2mom	6m	6	0.45497	Unweighted UniFrac
E39	E37	MM-2	MM-2mom	7m	7	0.283597	Unweighted UniFrac
E40	E37	MM-2	MM-2mom	8m	8	0.478726	Unweighted UniFrac
E41	E37	MM-2	MM-2mom	9m	9	0.352465	Unweighted UniFrac
E42	E37	MM-2	MM-2mom	10m	10	0.368413	Unweighted UniFrac
E43	E37	MM-2	MM-2mom	11m	11	0.379781	Unweighted UniFrac
E44	E37	MM-2	MM-2mom	12m	12	0.373158	Unweighted UniFrac
DNA-39	E45	BC-3	BC-3mom	1m	1	0.408153	Unweighted UniFrac
DNA-40	E45	BC-3	BC-3mom	2m	2	0.415745	Unweighted UniFrac
DNA-41	E45	BC-3	BC-3mom	3m	3	0.389385	Unweighted UniFrac
E46	E45	BC-3	BC-3mom	4m	4	0.510503	Unweighted UniFrac
E47	E45	BC-3	BC-3mom	5m	5	0.414093	Unweighted UniFrac
E48	E45	BC-3	BC-3mom	6m	6	0.556775	Unweighted UniFrac
E49	E45	BC-3	BC-3mom	7m	7	0.736546	Unweighted UniFrac
E50	E45	BC-3	BC-3mom	8m	8	0.482565	Unweighted UniFrac
E51	E45	BC-3	BC-3mom	9m	9	0.386567	Unweighted UniFrac
E52	E45	BC-3	BC-3mom	10m	10	0.336601	Unweighted UniFrac
E53	E45	BC-3	BC-3mom	11m	11	0.371915	Unweighted UniFrac
E54	E45	BC-3	BC-3mom	12m	12	0.358211	Unweighted UniFrac
DNA_12	DNA-11	BC-1	BC-1mom	0m	0	0.450742	Weighted UniFrac
DNA_13	DNA-11	BC-1	BC-1mom	1m	1	0.357081	Weighted UniFrac
DNA_14	DNA-11	BC-1	BC-1mom	2m	2	0.343366	Weighted UniFrac
DNA_15	DNA-11	BC-1	BC-1mom	3m	3	0.442534	Weighted UniFrac
DNA_16	DNA-11	BC-1	BC-1mom	4m	4	0.452602	Weighted UniFrac
DNA_17	DNA-11	BC-1	BC-1mom	5m	5	0.364685	Weighted UniFrac
DNA_18	DNA-11	BC-1	BC-1mom	6m	6	0.400512	Weighted UniFrac
DNA_19	DNA-11	BC-1	BC-1mom	7m	7	0.372225	Weighted UniFrac
DNA_20	DNA-11	BC-1	BC-1mom	8m	8	0.624145	Weighted UniFrac
DNA_21	DNA-11	BC-1	BC-1mom	9m	9	0.463816	Weighted UniFrac
DNA_22	DNA-11	BC-1	BC-1mom	10m	10	0.396474	Weighted UniFrac
DNA_23	DNA-11	BC-1	BC-1mom	11m	11	0.252678	Weighted UniFrac
DNA_24	DNA-11	BC-1	BC-1mom	12m	12	0.414864	Weighted UniFrac
DNA-1	E31	MM-1	MM-1mom	1m	1	0.593394	Weighted UniFrac
DNA-2	E31	MM-1	MM-1mom	2m	2	0.430772	Weighted UniFrac
DNA-3	E31	MM-1	MM-1mom	3m	3	0.558981	Weighted UniFrac
DNA-43	E31	MM-1	MM-1mom	6m	6	0.398622	Weighted UniFrac
DNA-44	E31	MM-1	MM-1mom	7m	7	0.443536	Weighted UniFrac
DNA-4	E31	MM-1	MM-1mom	4m	4	0.502109	Weighted UniFrac
DNA-5	E31	MM-1	MM-1mom	5m	5	0.426181	Weighted UniFrac
E32	E31	MM-1	MM-1mom	8m	8	0.245782	Weighted UniFrac
E33	E31	MM-1	MM-1mom	9m	9	0.331523	Weighted UniFrac
E34	E31	MM-1	MM-1mom	10m	10	0.282492	Weighted UniFrac
E35	E31	MM-1	MM-1mom	11m	11	0.272035	Weighted UniFrac
E36	E31	MM-1	MM-1mom	12m	12	0.355153	Weighted UniFrac
DNA-10	E37	MM-2	MM-2mom	5m	5	0.427918	Weighted UniFrac
DNA-6	E37	MM-2	MM-2mom	1m	1	0.44389	Weighted UniFrac
DNA-7	E37	MM-2	MM-2mom	2m	2	0.401919	Weighted UniFrac
DNA-8	E37	MM-2	MM-2mom	3m	3	0.666753	Weighted UniFrac
DNA-9	E37	MM-2	MM-2mom	4m	4	0.428673	Weighted UniFrac
E38	E37	MM-2	MM-2mom	6m	6	0.45497	Weighted UniFrac
E39	E37	MM-2	MM-2mom	7m	7	0.283597	Weighted UniFrac
E40	E37	MM-2	MM-2mom	8m	8	0.478726	Weighted UniFrac
E41	E37	MM-2	MM-2mom	9m	9	0.352465	Weighted UniFrac
E42	E37	MM-2	MM-2mom	10m	10	0.368413	Weighted UniFrac
E43	E37	MM-2	MM-2mom	11m	11	0.379781	Weighted UniFrac
E44	E37	MM-2	MM-2mom	12m	12	0.373158	Weighted UniFrac
DNA-39	E45	BC-3	BC-3mom	1m	1	0.408153	Weighted UniFrac
DNA-40	E45	BC-3	BC-3mom	2m	2	0.415745	Weighted UniFrac
DNA-41	E45	BC-3	BC-3mom	3m	3	0.389385	Weighted UniFrac
E46	E45	BC-3	BC-3mom	4m	4	0.510503	Weighted UniFrac
E47	E45	BC-3	BC-3mom	5m	5	0.414093	Weighted UniFrac
E48	E45	BC-3	BC-3mom	6m	6	0.556775	Weighted UniFrac
E49	E45	BC-3	BC-3mom	7m	7	0.736546	Weighted UniFrac
E50	E45	BC-3	BC-3mom	8m	8	0.482565	Weighted UniFrac
E51	E45	BC-3	BC-3mom	9m	9	0.386567	Weighted UniFrac
E52	E45	BC-3	BC-3mom	10m	10	0.336601	Weighted UniFrac
E53	E45	BC-3	BC-3mom	11m	11	0.371915	Weighted UniFrac
E54	E45	BC-3	BC-3mom	12m	12	0.358211	Weighted UniFrac

## Sheet: GAMM_statistics_all_metrics
Metric	edf	F	p	R2_adj	n
Bray-Curtis	1	2.043	0.16	0.021	49
Jaccard	1	2.503	0.12	0.03	49
Unweighted UniFrac	1	8.094	0.00656	0.098	49
Weighted UniFrac	1.663	3.737	0.0226	0.139	49

## Sheet: PERMANOVA_results_camp
PERMANOVA RESULT between camp
Df	SumOfSqs	R2	F	Pr(>F)	Term	Method
1	0.43359	0.0142736	0.868815	0.997	Model	Bray-Curtis
60	29.9435	0.985726	NA	NA	Residual	Bray-Curtis
61	30.3771	1	NA	NA	Total	Bray-Curtis
1	0.472734	0.0155324	0.946645	0.964	Model	Jaccard
60	29.9627	0.984468	NA	NA	Residual	Jaccard
61	30.4354	1	NA	NA	Total	Jaccard
1	0.603386	0.0445815	2.79971	0.001	Model	Unweighted UniFrac
60	12.9311	0.955418	NA	NA	Residual	Unweighted UniFrac
61	13.5344	1	NA	NA	Total	Unweighted UniFrac
1	0.232991	0.0527272	3.33973	0.002	Model	Weighted UniFrac
60	4.18581	0.947273	NA	NA	Residual	Weighted UniFrac
61	4.4188	1	NA	NA	Total	Weighted UniFrac
